# Supplementary material for: Benchmarking of protein descriptor sets in proteochemometric modeling (part 1): comparative study of 13 amino acid descriptor sets
Source: J Cheminform. 2013 Sep 23;5:41. doi: 10.1186/1758-2946-5-41 (PMC3848949; doi:10.1186/1758-2946-5-41)
Supplement: Additional file 2 — Archive file containing a pipeline pilot component to transfer single letter amino acids sequences into the here benchmarked descriptor sets and an example protocol. [file 1758-2946-5-41-S2.zip]

Archive with 3 entries (3 files):
- 20_natural_amino_acids_test.txt
- Protein Descriptor (Published).xml
- Example_protocol_published.xml
