# Supplementary material for: Benchmarking of protein descriptor sets in proteochemometric modeling (part 1): comparative study of 13 amino acid descriptor sets
Source: J Cheminform. 2013 Sep 23;5:41. doi: 10.1186/1758-2946-5-41 (PMC3848949; doi:10.1186/1758-2946-5-41)
Supplement: Additional file 2 — Archive file containing a pipeline pilot component to transfer single letter amino acids sequences into the here benchmarked descriptor sets and an example protocol. [file 1758-2946-5-41-S2.zip › Protein Descriptor (Published).xml]

<?xml version="1.0" encoding="UTF-8"?>
<sci:data xmlns:sci="http://www.SciTegic.com/" object="SciTegic.Protocol.1" format="8.0.0">
	<sci:dbitem>
		<sci:component name="Protein Descriptor (Published)" version="2">
			<sci:arg name="FingerprintType" type="StringType" required="true" visibility="visible" multi="false" expanded="true">
				<sci:help>Sets the type of protein fingerprint. </sci:help>
				<sci:member>Number_of_variables</sci:member>
				<sci:enabledscript>IF FingerprintType = ProtFP_Scitegic
THEN ProtFP_scitegic := true ;
END IF;</sci:enabledscript>
				<sci:legalval>ProtFP_Feature</sci:legalval>
				<sci:legalval selected="true">ProtFP_PCA</sci:legalval>
				<sci:legalval>Z_scales</sci:legalval>
				<sci:legalval>Z_scales_binned</sci:legalval>
				<sci:legalval>VHSE</sci:legalval>
				<sci:legalval>ST_Scale</sci:legalval>
				<sci:legalval>T_Scale</sci:legalval>
				<sci:legalval>MSWHIM</sci:legalval>
				<sci:legalval>FASGAI</sci:legalval>
				<sci:legalval>BLOSUM</sci:legalval>
			</sci:arg>
			<sci:arg name="Number_of_variables" type="StringType" required="false" visibility="visible" multi="false">
				<sci:legalval selected="true">3</sci:legalval>
				<sci:legalval>5</sci:legalval>
				<sci:legalval>8</sci:legalval>
			</sci:arg>
			<sci:arg name="Target_Identification" type="StringType" required="true" visibility="visible" multi="false">
				<sci:value>Target</sci:value>
			</sci:arg>
			<sci:arg name="Tempfiles" type="StringType" required="false" visibility="visible" multi="false" uimpl="true">
				<sci:help>&lt;/p&gt;A comma delimited list of global properties, each of which will automatically hold the name of a file in the job&apos;s temporary folder, whose name is guaranteed to be unique.&lt;p/&gt;For each global name, an additional global is created (with the suffix &lt;i&gt;_Filename&lt;/i&gt;) that hold just the leaf file name of the temporary file.&lt;p/&gt;</sci:help>
			</sci:arg>
			<sci:arg name="DeclareLocal" type="StringType" required="false" visibility="visible" multi="false" uimpl="true">
				<sci:help>&lt;p&gt;Lists a set of properties (without the @) to create on the global property list for this subprotocol. Such properties can only be accessed within the scope of this subprotocol and its descendent subprotocols.&lt;p/&gt;Any global property not declared in this way is created on the top level global property list and is accessible from all protocols, but may collide with another property of the same name.&lt;p/&gt;Scoping global properties to the subprotocol where they are used is highly recommended.&lt;/p&gt;</sci:help>
				<sci:value>@seqprops</sci:value>
			</sci:arg>
			<sci:arg name="RunToCompletion" type="BoolType" required="false" visibility="visible" multi="false" uimpl="true">
				<sci:help>When RunToCompletion is set to True, the subprotocol is re-initialized and executed in its entirety for each record it processes.</sci:help>
				<sci:legalval selected="true">True</sci:legalval>
				<sci:legalval>False</sci:legalval>
			</sci:arg>
			<sci:arg name="Parallel Processing Options" type="BoolType" required="false" visibility="visible" multi="false" expanded="true" uimpl="true">
				<sci:help>&lt;p&gt;&lt;b&gt;Note:&lt;/b&gt; This is a prototype feature, which we are making available
because we feel it is a useful technique to improve data throughput speeds in many situations. In particular, it can help to optimize resource use on multi-CPU and multi-core machines and on server clusters.
We welcome your feedback on scenarios where it works well, scenarios where it does not, and any other opinions you have about this utility.
&lt;/p&gt;&lt;hr/&gt;&lt;p&gt;
When set to True, this set of options allow the subprotocol to execute in parallel on one or more independent Pipeline Pilot servers, running local or remote.  Additional parameters control the number of data records to send in each process batch, the list of Pipeline Pilot servers to use, the number of protocol processes that can be executed on each server, and whether to preserve the order of the processed data records.
&lt;/p&gt;&lt;p&gt;
Use this option judiciously, since it will not increase throughput in all circumstances. In general, it will yield improved performance when the parallelization benefits outweigh the data transfer overhead for the specified batch size.
&lt;/p&gt;&lt;p&gt;
For more information on the parallel subprotocol options, see &lt;a href=&quot;javascript:DoLink(&apos;scihelpdocs/user/subprots/subprot_parallel_processing.htm&apos;)&quot;&gt;Parallel Processing Subprotocols&lt;/a&gt;.
&lt;/p&gt;
</sci:help>
				<sci:member>Parallel Processing Options Batch Size</sci:member>
				<sci:member>Parallel Processing Options Server</sci:member>
				<sci:member>Parallel Processing Options Preserve Order</sci:member>
				<sci:legalval>True</sci:legalval>
				<sci:legalval selected="true">False</sci:legalval>
			</sci:arg>
			<sci:arg name="Parallel Processing Options Batch Size" type="LongType" required="true" visibility="visible" multi="false" uimpl="true">
				<sci:help>The number of records to send to the remote server(s) for each subprotocol execution.  In general, performance is optimized when the amount of time required to process each batch is at least 10 seconds (note that this can vary depending on the characteristics of the remote server&apos;s hardware)</sci:help>
				<sci:enabledscript>SetDisabledDetails(&quot;This parameter is only applicable if &apos;Parallel Processing Options&apos; is &apos;True&apos;&quot;);
Parameter(&apos;Parallel Processing Options&apos;);</sci:enabledscript>
				<sci:value>25</sci:value>
			</sci:arg>
			<sci:arg name="Parallel Processing Options Server" type="StringType" required="false" visibility="visible" multi="true" expanded="true" legalvalsenforced="false" uimpl="true">
				<sci:help>&lt;p&gt;
Comma separated list of Pipeline Pilot servers on which to execute the parallel subprotocol.  The server names should be in the same format as the Pipeline Pilot Client&apos;s change server dialog (server-name:port-number).
&lt;/p&gt;&lt;p&gt;
Specifying &lt;b&gt;localhost&lt;/b&gt; as a server will cause the subprotocol to use its own Pipeline Pilot server.  This can be helpful on multi-CPU/multi-core systems (where the subprotocol jobs are spawned on the same machine) and Pipeline Pilot Linux clusters (where &apos;localhost&apos; requests spawning the subprotocol jobs on the same cluster).
&lt;/p&gt;</sci:help>
				<sci:member>Parallel Processing Options Server Processes</sci:member>
				<sci:validscript>SetInvalidDetails(&apos;This parameter is required.&apos;);
Parameter() ne &apos;&apos;;</sci:validscript>
				<sci:enabledscript>SetDisabledDetails(&quot;This parameter is only applicable if &apos;Parallel Processing Options&apos; is &apos;True&apos;&quot;);
Parameter(&apos;Parallel Processing Options&apos;);</sci:enabledscript>
			</sci:arg>
			<sci:arg name="Parallel Processing Options Server Processes" type="StringType" required="false" visibility="visible" multi="false" uimpl="true">
				<sci:help>Comma separated list of maximum number of batches that can be simultaneously executed on each remote server.  The number of entries in this parameter must equal the number of servers. If &apos;*&apos; is specified as the number of processes, then that server will only launch as many batches as the administrator of the remote server has permitted.</sci:help>
				<sci:validscript>/* Server Processes must have the same number of comma separated entries as the Server parameter and must have a value*/
#processes := parameter();
expand(&apos;,&apos;, #processes);
#servers := parameter(&apos;Parallel Processing Options Server&apos;);
expand(&apos;,&apos;, #servers);

if (numvalues(#processes) == 0) then
	SetInvalidDetails(&apos;This parameter is required.&apos;);
else
	SetInvalidDetails(&apos;The number of server processes (&apos; . numvalues(#processes) . &apos;) must equal the number of servers (&apos; . numvalues(#servers) . &apos;).&apos;);
end if;
numvalues(#processes) &gt; 0 and numvalues(#processes) == numvalues(#servers);</sci:validscript>
				<sci:enabledscript>SetDisabledDetails(&quot;This parameter is only applicable if &apos;Parallel Processing Options&apos; is &apos;True&apos;&quot;);
Parameter(&apos;Parallel Processing Options&apos;);</sci:enabledscript>
			</sci:arg>
			<sci:arg name="Parallel Processing Options Preserve Order" type="BoolType" required="false" visibility="visible" multi="false" uimpl="true">
				<sci:help>Whether to preserve the order of the data as it enters and leaves the remote subprotocol.</sci:help>
				<sci:enabledscript>SetDisabledDetails(&quot;This parameter is only applicable if &apos;Parallel Processing Options&apos; is &apos;True&apos;&quot;);
Parameter(&apos;Parallel Processing Options&apos;);</sci:enabledscript>
				<sci:legalval selected="true">True</sci:legalval>
				<sci:legalval>False</sci:legalval>
			</sci:arg>
			<sci:arg name="OnDataTypeError" type="StringType" required="true" visibility="hidden" multi="false">
				<sci:legalval selected="true">Halt</sci:legalval>
				<sci:legalval>Fail</sci:legalval>
				<sci:legalval>Pass</sci:legalval>
			</sci:arg>
			<sci:arg name="ComponentAttributes" type="StringType" required="false" visibility="hidden" multi="true">
				<sci:help>Component Attributes</sci:help>
				<sci:value>ComponentReturnsPass</sci:value>
				<sci:legalval selected="true">ComponentTakesInput</sci:legalval>
				<sci:legalval>ComponentReturnsPass</sci:legalval>
				<sci:legalval>ComponentReturnsFail</sci:legalval>
				<sci:legalval>ComponentRunsLocal</sci:legalval>
			</sci:arg>
			<sci:arg name="OnGeneralError" type="StringType" required="true" visibility="hidden" multi="false">
				<sci:legalval selected="true">Halt</sci:legalval>
				<sci:legalval>Fail</sci:legalval>
				<sci:legalval>Pass</sci:legalval>
			</sci:arg>
			<sci:arg name="ComponentComment" type="StringType" required="false" visibility="nevershow" multi="false">
				<sci:help>Component Comment</sci:help>
				<sci:value>Defines a subprotocol in a pipeline. When you are creating a pipeline that requires a subprotocol as a component, drag this component into the pipeline, open it, and add components to it.</sci:value>
			</sci:arg>
			<sci:arg name="ComponentUsage" type="StringType" required="false" visibility="nevershow" multi="false">
				<sci:help>Component Usage</sci:help>
				<sci:value>When you are creating a pipeline which requires a subprotocol as 
a component, you can drag this SubProtocol component into the 
pipeline, open it, and add components into it.</sci:value>
			</sci:arg>
			<sci:arg name="ComponentDisplayName" type="StringType" required="false" visibility="nevershow" multi="false">
				<sci:value>Protein Descriptor</sci:value>
			</sci:arg>
			<sci:arg name="ProtocolAutoLayout" type="BoolType" required="false" visibility="nevershow" multi="false">
				<sci:help>Protocol AutoLayout</sci:help>
				<sci:value>1</sci:value>
			</sci:arg>
			<sci:arg name="ProtocolShowComment" type="BoolType" required="false" visibility="nevershow" multi="false">
				<sci:help>Protocol ShowComment</sci:help>
				<sci:value>true</sci:value>
			</sci:arg>
			<sci:arg name="ProtocolComment" type="StringType" required="false" visibility="nevershow" multi="false">
				<sci:help>Add Protocol Comment Here</sci:help>
				<sci:value>Add Protocol Comment Here</sci:value>
			</sci:arg>
			<sci:arg name="ComponentDisabled" type="LongType" required="false" visibility="nevershow" multi="false">
				<sci:value>0</sci:value>
			</sci:arg>
			<sci:arg name="CustomErrorText" type="StringType" required="false" visibility="nevershow" multi="false"/>
			<sci:arg name="ComponentIcon" type="StringType" required="true" visibility="nevershow" multi="false">
				<sci:value>CALCULATORNODE</sci:value>
			</sci:arg>
			<sci:arg name="ComponentRevision" type="LongType" required="true" visibility="nevershow" multi="false">
				<sci:help>Component Revision</sci:help>
				<sci:value>100</sci:value>
			</sci:arg>
			<sci:arg name="DerivedFrom" type="StringType" required="false" visibility="nevershow" multi="false">
				<sci:help>The component this component is based upon.</sci:help>
				<sci:value>SubProtocol</sci:value>
			</sci:arg>
			<sci:arg name="ComponentGUID" type="StringType" required="false" visibility="nevershow" multi="false">
				<sci:value>{9DCFF396-6A14-4938-A9B4-48BFC2136984}</sci:value>
			</sci:arg>
			<sci:arg name="ComponentPoint" type="StringType" required="false" visibility="nevershow" multi="false">
				<sci:value>378 -95</sci:value>
			</sci:arg>
			<sci:arg name="ByReference" type="BoolType" required="false" visibility="nevershow" multi="false">
				<sci:help>By Ref</sci:help>
				<sci:value>0</sci:value>
			</sci:arg>
			<sci:arg name="ComponentHelp" type="StringType" required="false" visibility="nevershow" multi="true">
				<sci:value>100</sci:value>
				<sci:value>Calculates a descriptor set for a protein based on single letter sequence.</sci:value>
				<sci:value>&lt;br&gt;&lt;p&gt;
This component can calculate different descriptor sets for a protein based on single letter sequence. Depending on the descriptor type selected, amino acids will be represented by one or more variables placed in individual properties. Furthermore, the names of these properties are also dependant on the descriptor type selected
&lt;br&gt;&lt;br&gt;&lt;br&gt;
&lt;ul&gt;
&lt;li&gt;The sequence itself should be placed as a single line of one-letter codes in a property named &lt;b&gt;&apos;Sequence&apos;&lt;/b&gt;.
&lt;li&gt;The property in the datastream that contains the name of each target should be placed in &lt;b&gt; Target_identification&lt;/b&gt; (required).
&lt;li&gt;The type of fingerprint to be calculated can be selected under &lt;b&gt;FingerprintType&lt;/b&gt;. 
&lt;li&gt;&lt;i&gt;Note that when selecting ProtFP PCA or Z-scales it is possible to use 3, 5 or 8 variables per amino acid.&lt;/i&gt;&lt;/ul&gt;


&lt;br&gt;
&lt;br&gt;
This version includes the possibility to create a ProtFP based on the following  descriptors:&lt;br&gt;
&lt;ol type=&apos;1&apos;&gt;&lt;li&gt; ProtFP Feature&lt;font size=1&gt;: BMC Bioinformatics &lt;b&gt; 2012&lt;/b&gt;, &lt;i&gt; Submitted&lt;/i&gt;&lt;/font&gt;&lt;br&gt; 
&lt;li&gt; ProtFP PCA&lt;font size=1&gt;: BMC Bioinformatics &lt;b&gt; 2012&lt;/b&gt;, &lt;i&gt; Submitted&lt;/i&gt;&lt;/font&gt;&lt;br&gt; 
&lt;li&gt; Z-Scales &lt;font size=1&gt; : J. Med. Chem. &lt;b&gt;1998&lt;/b&gt;, 41, 2481-2491 &lt;/font&gt;&lt;br&gt; 
&lt;li&gt; VHSE : &lt;font size=1&gt;Biopolymers &lt;b&gt;2005&lt;/b&gt;, 80, 775-786&lt;/font&gt;&lt;br&gt; 
&lt;li&gt; ST-Scales &lt;font size=1&gt;:  Amino Acids &lt;b&gt;2010&lt;/b&gt;, 38, 805-816&lt;/font&gt;&lt;br&gt;
&lt;li&gt; T-Scales &lt;font size=1&gt;: J. Mol. Struct. &lt;b&gt;2007&lt;/b&gt;, 830, 106-115&lt;font size=1&gt;&lt;/font&gt;&lt;br&gt;
&lt;li&gt; MS-WHIM&lt;font size=1&gt; J. Chem. Inf. Comp. Sci. &lt;b&gt;1999&lt;/b&gt; 39, 525-533&lt;/font&gt;&lt;br&gt;
&lt;li&gt; FASGAI &lt;font size=1&gt;: Eur. J. Med. Chem. &lt;b&gt;2009&lt;/b&gt;, 44, 1144-1154&lt;/font&gt;&lt;br&gt;
&lt;li&gt; BLOSUM &lt;font size=1&gt;: J. Comp. Biol. &lt;b&gt;2009&lt;/b&gt;, 16, 5, 703-723&lt;/font&gt;&lt;br&gt;
 &lt;/font&gt;&lt;/ol&gt;
&lt;br&gt;
For a benchmark of all these descriptors please see:&lt;br&gt; How to Characterize Amino Acids in Structure-Activity Models? A Quantitative Comparison of Protein Descriptors Applied to Proteochemometric Modeling&lt;font size=1&gt;: JCIM &lt;b&gt; 2011&lt;/b&gt;, &lt;i&gt; Submitted&lt;/i&gt;&lt;/font&gt;&lt;br&gt;&lt;br&gt;&lt;br&gt;
</sci:value>
				<sci:value>Generic</sci:value>
				<sci:value/>
				<sci:value>Generic</sci:value>
				<sci:value>Records passing out of any unconnected pass ports of components inside the subprotocol</sci:value>
				<sci:value>None</sci:value>
				<sci:value>Records passing out of any unconnected fail ports of components inside the subprotocol</sci:value>
			</sci:arg>
			<sci:arg name="RegistrationVersion" type="StringType" required="false" visibility="nevershow" multi="false">
				<sci:help>The server version when this component was registered</sci:help>
				<sci:value>8.5.0.200</sci:value>
			</sci:arg>
			<sci:arg name="Component Sticky Notes" type="StringType" required="false" visibility="nevershow" multi="false">
				<sci:value>%VERSION 3%</sci:value>
				<sci:value>440 -470 355 353</sci:value>
				<sci:value>255 255 0</sci:value>
				<sci:value>The target identifier property is located in the property &apos;target&apos; which can be set in the component.</sci:value>
			</sci:arg>
			<sci:arg name="Protocol Sticky Notes" type="StringType" required="false" visibility="nevershow" multi="false">
				<sci:help>Protocol Sticky Notes</sci:help>
				<sci:value>%VERSION 3%</sci:value>
				<sci:value>50 -100 973 397</sci:value>
				<sci:value>255 255 0</sci:value>
				<sci:value>Based on the FingerprintType parameter a signalling property is added to the property stream. This property defines which route is used through the filter, thereby defining the fingerprint

The length parameter is used to number the different properties when the protein fingerprint is seperated by type. </sci:value>
			</sci:arg>
			<sci:arg name="ProtocolScale2" type="LongType" required="false" visibility="nevershow" multi="false">
				<sci:help>Protocol Scale</sci:help>
				<sci:value>90</sci:value>
			</sci:arg>
			<sci:arg name="Protocol Options" type="StringType" required="false" visibility="nevershow" multi="false">
				<sci:help>Protocol Options</sci:help>
				<sci:legalval>Make Shortcut by Default</sci:legalval>
				<sci:legalval>Owner Access Only</sci:legalval>
			</sci:arg>
			<sci:arg name="Registrant" type="StringType" required="false" visibility="nevershow" multi="false">
				<sci:help>The user who registered this component.</sci:help>
				<sci:value>gerard</sci:value>
			</sci:arg>
			<sci:arg name="RegistrationDate" type="StringType" required="false" visibility="nevershow" multi="false">
				<sci:help>The date this component was registered.</sci:help>
				<sci:value>Sat Dec 31 14:26:48 2011</sci:value>
			</sci:arg>
			<sci:arg name="ComponentLocalID" type="LongType" required="false" visibility="nevershow" multi="false">
				<sci:help>Local Component Identifier</sci:help>
				<sci:value>1</sci:value>
			</sci:arg>
			<sci:arg name="Component Path" type="StringType" required="false" visibility="nevershow" multi="false">
				<sci:value>Components\Gerard\Protein Fingerprint\Protein Descriptor (Published)</sci:value>
			</sci:arg>
		</sci:component>
		<sci:protocol>
			<sci:data object="SciTegic.PropertyFunctions.1">
				<sci:component name="No-op" version="2">
					<sci:arg name="OnDataTypeError" type="StringType" required="true" visibility="hidden" multi="false">
						<sci:legalval selected="true">Halt</sci:legalval>
						<sci:legalval>Fail</sci:legalval>
						<sci:legalval>Pass</sci:legalval>
					</sci:arg>
					<sci:arg name="DataActionOnError" type="StringType" required="true" visibility="hidden" multi="false">
						<sci:help>When a General or DataType error occurs during processing:  
  LeaveData: The data is passed unalterd
  ClearData: The data is cleared before being passed (an empty data item)
  DeleteData: The data is deleted and not passed</sci:help>
						<sci:legalval selected="true">LeaveData</sci:legalval>
						<sci:legalval>ClearData</sci:legalval>
						<sci:legalval>DeleteData</sci:legalval>
					</sci:arg>
					<sci:arg name="ComponentAttributes" type="StringType" required="false" visibility="hidden" multi="true">
						<sci:help>Component Attributes</sci:help>
						<sci:legalval selected="true">ComponentTakesInput</sci:legalval>
						<sci:legalval selected="true">ComponentReturnsPass</sci:legalval>
						<sci:legalval>ComponentReturnsFail</sci:legalval>
						<sci:legalval>ComponentRunsLocal</sci:legalval>
					</sci:arg>
					<sci:arg name="OnGeneralError" type="StringType" required="true" visibility="hidden" multi="false">
						<sci:legalval selected="true">Halt</sci:legalval>
						<sci:legalval>Fail</sci:legalval>
						<sci:legalval>Pass</sci:legalval>
					</sci:arg>
					<sci:arg name="Action" type="StringType" required="true" visibility="nevershow" multi="false">
						<sci:help>the action to perform</sci:help>
						<sci:value>PassDataToPort</sci:value>
					</sci:arg>
					<sci:arg name="Port" type="LongType" required="true" visibility="nevershow" multi="false">
						<sci:help>the port to pass data to</sci:help>
						<sci:value>1</sci:value>
					</sci:arg>
					<sci:arg name="ComponentIcon" type="StringType" required="true" visibility="nevershow" multi="false">
						<sci:value>COMPONENTNODE</sci:value>
					</sci:arg>
					<sci:arg name="ComponentComment" type="StringType" required="false" visibility="nevershow" multi="false">
						<sci:help>Comment</sci:help>
						<sci:value>Passes all incoming records to the Pass port. Useful in subprotocols to capture the point of input. For example, to run an initialization pipeline before accepting input, use the No-Op component as the first component on the second pipeline.</sci:value>
					</sci:arg>
					<sci:arg name="Registrant" type="StringType" required="false" visibility="nevershow" multi="false">
						<sci:help>The user who registered this component.</sci:help>
						<sci:value>scitegic/core</sci:value>
					</sci:arg>
					<sci:arg name="RegistrationDate" type="StringType" required="false" visibility="nevershow" multi="false">
						<sci:help>The date this component was registered.</sci:help>
						<sci:value>Thu Sep 28 16:34:08 2006</sci:value>
					</sci:arg>
					<sci:arg name="ComponentUsage" type="StringType" required="false" visibility="nevershow" multi="false">
						<sci:help>Component Usage</sci:help>
						<sci:value>Pass all incoming records to pass port. Can be useful inside subprotocols with multiple input streams

Input             - Data records
Output Pass  - All Data records</sci:value>
					</sci:arg>
					<sci:arg name="ComponentDisplayName" type="StringType" required="false" visibility="nevershow" multi="false">
						<sci:value>No-op</sci:value>
					</sci:arg>
					<sci:arg name="DerivedFrom" type="StringType" required="false" visibility="nevershow" multi="false">
						<sci:help>The component this component is based upon.</sci:help>
						<sci:value>Evaluate Expression</sci:value>
					</sci:arg>
					<sci:arg name="ComponentDisabled" type="LongType" required="false" visibility="nevershow" multi="false">
						<sci:value>0</sci:value>
					</sci:arg>
					<sci:arg name="CustomErrorText" type="StringType" required="false" visibility="nevershow" multi="false"/>
					<sci:arg name="ComponentGUID" type="StringType" required="false" visibility="nevershow" multi="false">
						<sci:value>{6E468A38-A6F7-4371-B65B-501A3ED4C0D9}</sci:value>
					</sci:arg>
					<sci:arg name="ComponentPoint" type="StringType" required="false" visibility="nevershow" multi="false">
						<sci:value>1242 -95</sci:value>
					</sci:arg>
					<sci:arg name="ComponentHelp" type="StringType" required="false" visibility="nevershow" multi="true">
						<sci:value>100</sci:value>
						<sci:value>Sends all incoming records out the Pass port unchanged</sci:value>
						<sci:value>&lt;p&gt;Useful in subprotocols to capture the point of input. For example, if you wish to perform two different sequences of operations on the same input data, use No-op as the first component of the subprotocol and connect both pipes to the No-op output port.&lt;/p&gt;

&lt;p&gt;You can also use this component to simplify the layout for complex protocols. For example, if you have three Reader components that need to be connected to three Viewer components, placing a No-op in the middle reduces the number of required connections and clarifies the logic.&lt;/p&gt;
</sci:value>
						<sci:value>Generic</sci:value>
						<sci:value/>
						<sci:value>Generic</sci:value>
						<sci:value/>
						<sci:value>None</sci:value>
						<sci:value/>
					</sci:arg>
					<sci:arg name="RegistrationVersion" type="StringType" required="false" visibility="nevershow" multi="false">
						<sci:help>The server version when this component was registered</sci:help>
						<sci:value>6.0.1.1</sci:value>
					</sci:arg>
					<sci:arg name="Component Sticky Notes" type="StringType" required="false" visibility="nevershow" multi="false"/>
					<sci:arg name="ComponentLocalID" type="LongType" required="false" visibility="nevershow" multi="false">
						<sci:help>Local Component Identifier</sci:help>
						<sci:value>0</sci:value>
					</sci:arg>
					<sci:arg name="Component Path" type="StringType" required="false" visibility="nevershow" multi="false">
						<sci:value>Components\Data Access and Manipulation\Utilities\Subprotocol Utilities\No-op</sci:value>
					</sci:arg>
				</sci:component>
			</sci:data>
			<sci:data object="SciTegic.EvaluateExpression.1">
				<sci:component name="Custom Filter (PilotScript)" version="2">
					<sci:arg name="Expression" type="ExpressionType" required="true" visibility="visible" multi="false" implbase="{DD58ECD1-516F-48FE-A5DB-8328AED680F2}">
						<sci:help>The PilotScript expression used to filter the data.</sci:help>
						<sci:member>Initial Expression</sci:member>
						<sci:member>Final Expression</sci:member>
						<sci:member>Keep Calculated Properties</sci:member>
						<sci:value>Type = &apos;ProtFP_Feature&apos; ;</sci:value>
					</sci:arg>
					<sci:arg name="Initial Expression" type="ExpressionType" required="false" visibility="visible" multi="false" implbase="{DD58ECD1-516F-48FE-A5DB-8328AED680F2}">
						<sci:help>&lt;p&gt;
An expression evaluated only when the component
is first initialized (when the first data record enters).
&lt;p/&gt;
Since there is no data available at initialization time, only expressions referencing global properties are allowed.
&lt;/p&gt;</sci:help>
					</sci:arg>
					<sci:arg name="Final Expression" type="ExpressionType" required="false" visibility="visible" multi="false" implbase="{DD58ECD1-516F-48FE-A5DB-8328AED680F2}">
						<sci:help>&lt;p&gt;
An expression evaluated only when the
component is finalized (once the last data
record has passed).
&lt;p/&gt;
Since there is no data available at finalization time, only expressions referencing global properties are allowed.
&lt;/p&gt;</sci:help>
					</sci:arg>
					<sci:arg name="Keep Calculated Properties" type="BoolType" required="true" visibility="visible" multi="false" implbase="{DD58ECD1-516F-48FE-A5DB-8328AED680F2}">
						<sci:help>Allows any properties that were calculated in
&quot;Expression&quot; to be included with the exiting
record.
Otherwise, these properties are removed after
the evaluation is complete.</sci:help>
						<sci:legalval>True</sci:legalval>
						<sci:legalval selected="true">False</sci:legalval>
					</sci:arg>
					<sci:arg name="OnGeneralError" type="StringType" required="true" visibility="hidden" multi="false">
						<sci:legalval selected="true">Halt</sci:legalval>
						<sci:legalval>Fail</sci:legalval>
						<sci:legalval>Pass</sci:legalval>
					</sci:arg>
					<sci:arg name="OnDataTypeError" type="StringType" required="true" visibility="hidden" multi="false">
						<sci:legalval selected="true">Halt</sci:legalval>
						<sci:legalval>Fail</sci:legalval>
						<sci:legalval>Pass</sci:legalval>
					</sci:arg>
					<sci:arg name="ComponentAttributes" type="StringType" required="false" visibility="hidden" multi="true">
						<sci:help>Component Attributes</sci:help>
						<sci:legalval selected="true">ComponentTakesInput</sci:legalval>
						<sci:legalval selected="true">ComponentReturnsPass</sci:legalval>
						<sci:legalval>ComponentReturnsFail</sci:legalval>
						<sci:legalval>ComponentRunsLocal</sci:legalval>
					</sci:arg>
					<sci:arg name="ExpressionVersion" type="LongType" required="false" visibility="nevershow" multi="false" implbase="{DD58ECD1-516F-48FE-A5DB-8328AED680F2}">
						<sci:help>Version of expression parser to use.</sci:help>
						<sci:value>2</sci:value>
					</sci:arg>
					<sci:arg name="ComponentComment" type="StringType" required="false" visibility="nevershow" multi="false">
						<sci:help>Comment</sci:help>
						<sci:value>Allows you to filter using the result from a PilotScript expression. The expression you specify is evaluated for each incoming data record, and is evaluated to a True or False value. If multiple statements are present, then the value of the last statement is used.</sci:value>
					</sci:arg>
					<sci:arg name="Registrant" type="StringType" required="false" visibility="nevershow" multi="false">
						<sci:help>The user who registered this component.</sci:help>
						<sci:value>scitegic/core</sci:value>
					</sci:arg>
					<sci:arg name="RegistrationDate" type="StringType" required="false" visibility="nevershow" multi="false">
						<sci:help>The date this component was registered.</sci:help>
						<sci:value>Mon Apr 23 12:21:34 2007</sci:value>
					</sci:arg>
					<sci:arg name="ComponentUsage" type="StringType" required="false" visibility="nevershow" multi="false">
						<sci:help>Component Usage</sci:help>
						<sci:value>The &apos;Expression&apos; is evaluated for each incoming data record.  The last statement in the expression evaluates to a boolean value  (true/false or nonzero/zero) and determines the fate of the data record:  Records which evaluate to &apos;true&apos; are passed out the Pass port; those which evaluate to &apos;false&apos; are passed out the &apos;Fail&apos; port.

Input             - Data records
Output Pass  - Data records which evaluate &apos;true&apos;
Output Fail    - Data records which evaluate &apos;false&apos;</sci:value>
					</sci:arg>
					<sci:arg name="ComponentDisplayName" type="StringType" required="false" visibility="nevershow" multi="false">
						<sci:value>Custom Filter (PilotScript)</sci:value>
					</sci:arg>
					<sci:arg name="CustomErrorText" type="StringType" required="false" visibility="nevershow" multi="false"/>
					<sci:arg name="ComponentIcon" type="StringType" required="true" visibility="nevershow" multi="false">
						<sci:value>FILTERNODE</sci:value>
					</sci:arg>
					<sci:arg name="DerivedFrom" type="StringType" required="false" visibility="nevershow" multi="false">
						<sci:help>The component this component is based upon.</sci:help>
						<sci:value>Custom Filter (PilotScript)</sci:value>
					</sci:arg>
					<sci:arg name="ComponentDisabled" type="LongType" required="false" visibility="nevershow" multi="false">
						<sci:value>0</sci:value>
					</sci:arg>
					<sci:arg name="ComponentGUID" type="StringType" required="false" visibility="nevershow" multi="false">
						<sci:value>{DD58ECD1-516F-48FE-A5DB-8328AED680F2}</sci:value>
					</sci:arg>
					<sci:arg name="ComponentPoint" type="StringType" required="false" visibility="nevershow" multi="false">
						<sci:value>1530 -95</sci:value>
					</sci:arg>
					<sci:arg name="ComponentHelp" type="StringType" required="false" visibility="nevershow" multi="true">
						<sci:value>100</sci:value>
						<sci:value>Passes data records for which a PilotScript expression evaluates to True

</sci:value>
						<sci:value>&lt;p&gt;For each incoming data record, the PilotScript statements in &lt;i&gt;Expression&lt;/i&gt; are evaluated. If the last statement in the expression evaluates to True or non-zero, the record is sent out the Pass port. Otherwise it is sent out the Fail port.&lt;/p&gt;
&lt;p&gt;&lt;b&gt;Notes:&lt;/b&gt;
&lt;ul&gt;
&lt;li&gt;To initialize global variables such as counters, use &lt;i&gt;Initial Expression&lt;/i&gt;.&lt;/li&gt; 
&lt;li&gt;To clean up global variables or calculate final results use &lt;i&gt;Final Expression&lt;/i&gt;.&lt;/li&gt;
&lt;li&gt;Parameters on Custom Manipulators do not become global variables that can be accessed via &lt;i&gt;@ParameterName&lt;/i&gt; syntax and can only be accessed by token substitution via &lt;i&gt;$(ParameterName)&lt;/i&gt; syntax.&lt;/li&gt;
&lt;/ul&gt;
&lt;/ul&gt;
</sci:value>
						<sci:value>Generic</sci:value>
						<sci:value/>
						<sci:value>Generic</sci:value>
						<sci:value>Data records for which the final expression in the PilotScript evaluates to True or non-zero</sci:value>
						<sci:value>None</sci:value>
						<sci:value>Data records for which the final expression in the PilotScript evaluates to False or zero</sci:value>
					</sci:arg>
					<sci:arg name="Component Sticky Notes" type="StringType" required="false" visibility="nevershow" multi="false"/>
					<sci:arg name="ComponentLocalID" type="LongType" required="false" visibility="nevershow" multi="false">
						<sci:help>Local Component Identifier</sci:help>
						<sci:value>1</sci:value>
					</sci:arg>
					<sci:arg name="Component Path" type="StringType" required="false" visibility="nevershow" multi="false">
						<sci:value>Components\Data Access and Manipulation\Filters\Custom Filter (PilotScript)</sci:value>
					</sci:arg>
				</sci:component>
				<sci:proplist>
					<sci:propval name="RegistrationVersion">6.1.0.17</sci:propval>
				</sci:proplist>
			</sci:data>
			<sci:data object="SciTegic.Protocol.1">
				<sci:component name="Subprotocol" version="2">
					<sci:arg name="Tempfiles" type="StringType" required="false" visibility="visible" multi="false" uimpl="true">
						<sci:help>&lt;/p&gt;A comma delimited list of global properties, each of which will automatically hold the name of a file in the job&apos;s temporary folder, whose name is guaranteed to be unique.&lt;p/&gt;For each global name, an additional global is created (with the suffix &lt;i&gt;_Filename&lt;/i&gt;) that hold just the leaf file name of the temporary file.&lt;p/&gt;</sci:help>
					</sci:arg>
					<sci:arg name="DeclareLocal" type="StringType" required="false" visibility="visible" multi="false" uimpl="true">
						<sci:help>&lt;p&gt;Lists a set of properties (without the @) to create on the global property list for this subprotocol. Such properties can only be accessed within the scope of this subprotocol and its descendent subprotocols.&lt;p/&gt;Any global property not declared in this way is created on the top level global property list and is accessible from all protocols, but may collide with another property of the same name.&lt;p/&gt;Scoping global properties to the subprotocol where they are used is highly recommended.&lt;/p&gt;</sci:help>
					</sci:arg>
					<sci:arg name="RunToCompletion" type="BoolType" required="false" visibility="visible" multi="false" uimpl="true">
						<sci:help>When RunToCompletion is set to True, the subprotocol is re-initialized and executed in its entirety for each record it processes.</sci:help>
						<sci:legalval>True</sci:legalval>
						<sci:legalval selected="true">False</sci:legalval>
					</sci:arg>
					<sci:arg name="Parallel Processing Options" type="BoolType" required="false" visibility="visible" multi="false" uimpl="true">
						<sci:help>&lt;p&gt;&lt;b&gt;Note:&lt;/b&gt; This is a prototype feature, which we are making available
because we feel it is a useful technique to improve data throughput speeds in many situations. In particular, it can help to optimize resource use on multi-CPU and multi-core machines and on server clusters.
We welcome your feedback on scenarios where it works well, scenarios where it does not, and any other opinions you have about this utility.
&lt;/p&gt;&lt;hr/&gt;&lt;p&gt;
When set to True, this set of options allow the subprotocol to execute in parallel on one or more independent Pipeline Pilot servers, running local or remote.  Additional parameters control the number of data records to send in each process batch, the list of Pipeline Pilot servers to use, the number of protocol processes that can be executed on each server, and whether to preserve the order of the processed data records.
&lt;/p&gt;&lt;p&gt;
Use this option judiciously, since it will not increase throughput in all circumstances. In general, it will yield improved performance when the parallelization benefits outweigh the data transfer overhead for the specified batch size.
&lt;/p&gt;&lt;p&gt;
For more information on the parallel subprotocol options, see &lt;a href=&quot;javascript:DoLink(&apos;scihelpdocs/user/subprots/subprot_parallel_processing.htm&apos;)&quot;&gt;Parallel Processing Subprotocols&lt;/a&gt;.
&lt;/p&gt;
</sci:help>
						<sci:member>Parallel Processing Options Batch Size</sci:member>
						<sci:member>Parallel Processing Options Server</sci:member>
						<sci:member>Parallel Processing Options Preserve Order</sci:member>
						<sci:legalval>True</sci:legalval>
						<sci:legalval selected="true">False</sci:legalval>
					</sci:arg>
					<sci:arg name="Parallel Processing Options Batch Size" type="LongType" required="true" visibility="visible" multi="false" uimpl="true">
						<sci:help>The number of records to send to the remote server(s) for each subprotocol execution.  In general, performance is optimized when the amount of time required to process each batch is at least 10 seconds (note that this can vary depending on the characteristics of the remote server&apos;s hardware)</sci:help>
						<sci:enabledscript>SetDisabledDetails(&quot;This parameter is only applicable if &apos;Parallel Processing Options&apos; is &apos;True&apos;&quot;);
Parameter(&apos;Parallel Processing Options&apos;);</sci:enabledscript>
						<sci:value>25</sci:value>
					</sci:arg>
					<sci:arg name="Parallel Processing Options Server" type="StringType" required="false" visibility="visible" multi="true" expanded="true" legalvalsenforced="false" uimpl="true">
						<sci:help>&lt;p&gt;
Comma separated list of Pipeline Pilot servers on which to execute the parallel subprotocol.  The server names should be in the same format as the Pipeline Pilot Client&apos;s change server dialog (server-name:port-number).
&lt;/p&gt;&lt;p&gt;
Specifying &lt;b&gt;localhost&lt;/b&gt; as a server will cause the subprotocol to use its own Pipeline Pilot server.  This can be helpful on multi-CPU/multi-core systems (where the subprotocol jobs are spawned on the same machine) and Pipeline Pilot Linux clusters (where &apos;localhost&apos; requests spawning the subprotocol jobs on the same cluster).
&lt;/p&gt;</sci:help>
						<sci:member>Parallel Processing Options Server Processes</sci:member>
						<sci:validscript>SetInvalidDetails(&apos;This parameter is required.&apos;);
Parameter() ne &apos;&apos;;</sci:validscript>
						<sci:enabledscript>SetDisabledDetails(&quot;This parameter is only applicable if &apos;Parallel Processing Options&apos; is &apos;True&apos;&quot;);
Parameter(&apos;Parallel Processing Options&apos;);</sci:enabledscript>
					</sci:arg>
					<sci:arg name="Parallel Processing Options Server Processes" type="StringType" required="false" visibility="visible" multi="false" uimpl="true">
						<sci:help>Comma separated list of maximum number of batches that can be simultaneously executed on each remote server.  The number of entries in this parameter must equal the number of servers. If &apos;*&apos; is specified as the number of processes, then that server will only launch as many batches as the administrator of the remote server has permitted.</sci:help>
						<sci:validscript>/* Server Processes must have the same number of comma separated entries as the Server parameter and must have a value*/
#processes := parameter();
expand(&apos;,&apos;, #processes);
#servers := parameter(&apos;Parallel Processing Options Server&apos;);
expand(&apos;,&apos;, #servers);

if (numvalues(#processes) == 0) then
	SetInvalidDetails(&apos;This parameter is required.&apos;);
else
	SetInvalidDetails(&apos;The number of server processes (&apos; . numvalues(#processes) . &apos;) must equal the number of servers (&apos; . numvalues(#servers) . &apos;).&apos;);
end if;
numvalues(#processes) &gt; 0 and numvalues(#processes) == numvalues(#servers);</sci:validscript>
						<sci:enabledscript>SetDisabledDetails(&quot;This parameter is only applicable if &apos;Parallel Processing Options&apos; is &apos;True&apos;&quot;);
Parameter(&apos;Parallel Processing Options&apos;);</sci:enabledscript>
					</sci:arg>
					<sci:arg name="Parallel Processing Options Preserve Order" type="BoolType" required="false" visibility="visible" multi="false" uimpl="true">
						<sci:help>Whether to preserve the order of the data as it enters and leaves the remote subprotocol.</sci:help>
						<sci:enabledscript>SetDisabledDetails(&quot;This parameter is only applicable if &apos;Parallel Processing Options&apos; is &apos;True&apos;&quot;);
Parameter(&apos;Parallel Processing Options&apos;);</sci:enabledscript>
						<sci:legalval selected="true">True</sci:legalval>
						<sci:legalval>False</sci:legalval>
					</sci:arg>
					<sci:arg name="OnGeneralError" type="StringType" required="true" visibility="hidden" multi="false">
						<sci:legalval selected="true">Halt</sci:legalval>
						<sci:legalval>Fail</sci:legalval>
						<sci:legalval>Pass</sci:legalval>
					</sci:arg>
					<sci:arg name="OnDataTypeError" type="StringType" required="true" visibility="hidden" multi="false">
						<sci:legalval selected="true">Halt</sci:legalval>
						<sci:legalval>Fail</sci:legalval>
						<sci:legalval>Pass</sci:legalval>
					</sci:arg>
					<sci:arg name="ComponentAttributes" type="StringType" required="false" visibility="hidden" multi="true">
						<sci:help>Component Attributes</sci:help>
						<sci:legalval selected="true">ComponentTakesInput</sci:legalval>
						<sci:legalval selected="true">ComponentReturnsPass</sci:legalval>
						<sci:legalval>ComponentReturnsFail</sci:legalval>
						<sci:legalval>ComponentRunsLocal</sci:legalval>
					</sci:arg>
					<sci:arg name="ComponentComment" type="StringType" required="false" visibility="nevershow" multi="false">
						<sci:help>Component Comment</sci:help>
						<sci:value>Defines a subprotocol in a pipeline. When you are creating a pipeline that requires a subprotocol as a component, drag this component into the pipeline, open it, and add components to it.</sci:value>
					</sci:arg>
					<sci:arg name="ComponentUsage" type="StringType" required="false" visibility="nevershow" multi="false">
						<sci:help>Component Usage</sci:help>
						<sci:value>When you are creating a pipeline which requires a subprotocol as 
a component, you can drag this SubProtocol component into the 
pipeline, open it, and add components into it.</sci:value>
					</sci:arg>
					<sci:arg name="ComponentDisplayName" type="StringType" required="false" visibility="nevershow" multi="false">
						<sci:value>ProtFP_Feature</sci:value>
					</sci:arg>
					<sci:arg name="ProtocolAutoLayout" type="BoolType" required="false" visibility="nevershow" multi="false">
						<sci:help>Protocol AutoLayout</sci:help>
						<sci:value>1</sci:value>
					</sci:arg>
					<sci:arg name="ProtocolShowComment" type="BoolType" required="false" visibility="nevershow" multi="false">
						<sci:help>Protocol ShowComment</sci:help>
						<sci:value>true</sci:value>
					</sci:arg>
					<sci:arg name="ProtocolComment" type="StringType" required="false" visibility="nevershow" multi="false">
						<sci:help>Add Protocol Comment Here</sci:help>
						<sci:value>Add Protocol Comment Here</sci:value>
					</sci:arg>
					<sci:arg name="ComponentDisabled" type="LongType" required="false" visibility="nevershow" multi="false">
						<sci:value>0</sci:value>
					</sci:arg>
					<sci:arg name="CustomErrorText" type="StringType" required="false" visibility="nevershow" multi="false"/>
					<sci:arg name="ComponentIcon" type="StringType" required="true" visibility="nevershow" multi="false">
						<sci:value>EXPRESSIONNODE</sci:value>
					</sci:arg>
					<sci:arg name="ComponentRevision" type="LongType" required="true" visibility="nevershow" multi="false">
						<sci:help>Component Revision</sci:help>
						<sci:value>100</sci:value>
					</sci:arg>
					<sci:arg name="DerivedFrom" type="StringType" required="false" visibility="nevershow" multi="false">
						<sci:help>The component this component is based upon.</sci:help>
						<sci:value>SubProtocol</sci:value>
					</sci:arg>
					<sci:arg name="ComponentGUID" type="StringType" required="false" visibility="nevershow" multi="false">
						<sci:value>{17001C74-63CE-4B4B-B37C-F0EAA19CE4AA}</sci:value>
					</sci:arg>
					<sci:arg name="ComponentPoint" type="StringType" required="false" visibility="nevershow" multi="false">
						<sci:value>1818 -95</sci:value>
					</sci:arg>
					<sci:arg name="ByReference" type="BoolType" required="false" visibility="nevershow" multi="false">
						<sci:help>By Ref</sci:help>
						<sci:value>0</sci:value>
					</sci:arg>
					<sci:arg name="ComponentHelp" type="StringType" required="false" visibility="nevershow" multi="true">
						<sci:value>100</sci:value>
						<sci:value>Builds subprotocols in Pipeline Pilot.</sci:value>
						<sci:value>&lt;p&gt;
Use a subprotocol to collapse one or more components into a single item. Open a subprotocol to view or edit its contents. 
&lt;/p&gt;&lt;p&gt;
To define input and output ports, display icon, and parameter settings, right-click and select Edit. You can save subprotocols and reuse them. For more information, see the User Guide help for &lt;a href=&quot;javascript:DoLink(&apos;scihelpdocs/user/subprots/subprot_overview.htm&apos;)&quot;&gt;Subprotocols Overview&lt;/a&gt;.
&lt;/p&gt;&lt;p&gt;
For more information on the parallel subprotocol options, see &lt;a href=&quot;javascript:DoLink(&apos;scihelpdocs/user/subprots/subprot_parallel_processing.htm&apos;)&quot;&gt;Parallel Processing Subprotocols&lt;/a&gt;.
&lt;/p&gt;&lt;p&gt;
Tip: Any component can be made into a shortcut, so that the latest version is always used. For more information, see &lt;a href=&quot;javascript:DoLink(&apos;scihelpdocs/user/subprots/shortcuts.htm&apos;)&quot;&gt;Creating Shortcuts&lt;/a&gt;.
&lt;/p&gt;</sci:value>
						<sci:value>Generic</sci:value>
						<sci:value/>
						<sci:value>Generic</sci:value>
						<sci:value>Records passing out of any unconnected pass ports of components inside the subprotocol</sci:value>
						<sci:value>None</sci:value>
						<sci:value>Records passing out of any unconnected fail ports of components inside the subprotocol</sci:value>
					</sci:arg>
					<sci:arg name="RegistrationVersion" type="StringType" required="false" visibility="nevershow" multi="false">
						<sci:help>The server version when this component was registered</sci:help>
						<sci:value>6.1.0.21</sci:value>
					</sci:arg>
					<sci:arg name="Component Sticky Notes" type="StringType" required="false" visibility="nevershow" multi="false"/>
					<sci:arg name="Protocol Sticky Notes" type="StringType" required="false" visibility="nevershow" multi="false">
						<sci:help>Protocol Sticky Notes</sci:help>
					</sci:arg>
					<sci:arg name="ProtocolScale2" type="LongType" required="false" visibility="nevershow" multi="false">
						<sci:help>Protocol Scale</sci:help>
						<sci:value>100</sci:value>
					</sci:arg>
					<sci:arg name="Protocol Options" type="StringType" required="false" visibility="nevershow" multi="false">
						<sci:help>Protocol Options</sci:help>
						<sci:legalval>Make Shortcut by Default</sci:legalval>
						<sci:legalval>Owner Access Only</sci:legalval>
					</sci:arg>
					<sci:arg name="Registrant" type="StringType" required="false" visibility="nevershow" multi="false">
						<sci:help>The user who registered this component.</sci:help>
						<sci:value>scitegic/core</sci:value>
					</sci:arg>
					<sci:arg name="RegistrationDate" type="StringType" required="false" visibility="nevershow" multi="false">
						<sci:help>The date this component was registered.</sci:help>
						<sci:value>Tue May 01 14:06:30 2007</sci:value>
					</sci:arg>
					<sci:arg name="ComponentLocalID" type="LongType" required="false" visibility="nevershow" multi="false">
						<sci:help>Local Component Identifier</sci:help>
						<sci:value>2</sci:value>
					</sci:arg>
					<sci:arg name="Component Path" type="StringType" required="false" visibility="nevershow" multi="false">
						<sci:value>Components\Data Access and Manipulation\Utilities\Subprotocol Utilities\Subprotocol</sci:value>
					</sci:arg>
				</sci:component>
				<sci:protocol>
					<sci:data object="SciTegic.PropertyFunctions.1">
						<sci:component name="No-op" version="2">
							<sci:arg name="OnDataTypeError" type="StringType" required="true" visibility="hidden" multi="false">
								<sci:help>When an expected data type is not found during processing:  
  Halt: Terminate the execution of the network
  Fail: Continue execution of the network, passing data out the Fail(red) port
  Pass: Continue execution of the network, passing data out the Pass(green) port</sci:help>
								<sci:legalval selected="true">Halt</sci:legalval>
								<sci:legalval>Fail</sci:legalval>
								<sci:legalval>Pass</sci:legalval>
							</sci:arg>
							<sci:arg name="DataActionOnError" type="StringType" required="true" visibility="hidden" multi="false">
								<sci:help>When a General or DataType error occurs during processing:  
  LeaveData: The data is passed unalterd
  ClearData: The data is cleared before being passed (an empty data item)
  DeleteData: The data is deleted and not passed</sci:help>
								<sci:legalval selected="true">LeaveData</sci:legalval>
								<sci:legalval>ClearData</sci:legalval>
								<sci:legalval>DeleteData</sci:legalval>
							</sci:arg>
							<sci:arg name="ComponentAttributes" type="StringType" required="false" visibility="hidden" multi="true">
								<sci:help>Component Attributes</sci:help>
								<sci:legalval selected="true">ComponentTakesInput</sci:legalval>
								<sci:legalval selected="true">ComponentReturnsPass</sci:legalval>
								<sci:legalval>ComponentReturnsFail</sci:legalval>
								<sci:legalval>ComponentRunsLocal</sci:legalval>
							</sci:arg>
							<sci:arg name="OnGeneralError" type="StringType" required="true" visibility="hidden" multi="false">
								<sci:help>When an recoverable error occurs during processing:  
  Halt: Terminate the execution of the network
  Fail: Continue execution of the network, passing data out the Fail(red) port
  Pass: Continue execution of the network, passing data out the Pass(green) port</sci:help>
								<sci:legalval selected="true">Halt</sci:legalval>
								<sci:legalval>Fail</sci:legalval>
								<sci:legalval>Pass</sci:legalval>
							</sci:arg>
							<sci:arg name="Action" type="StringType" required="true" visibility="nevershow" multi="false">
								<sci:help>the action to perform</sci:help>
								<sci:value>PassDataToPort</sci:value>
							</sci:arg>
							<sci:arg name="Port" type="LongType" required="true" visibility="nevershow" multi="false">
								<sci:help>the port to pass data to</sci:help>
								<sci:value>1</sci:value>
							</sci:arg>
							<sci:arg name="ComponentIcon" type="StringType" required="true" visibility="nevershow" multi="false">
								<sci:help>Sets the Components Icon</sci:help>
								<sci:value>COMPONENTNODE</sci:value>
							</sci:arg>
							<sci:arg name="ComponentComment" type="StringType" required="false" visibility="nevershow" multi="false">
								<sci:help>Comment</sci:help>
								<sci:value>Passes all incoming records to the Pass port. Useful in subprotocols to capture the point of input. For example, to run an initialization pipeline before accepting input, use the No-Op component as the first component on the second pipeline.</sci:value>
							</sci:arg>
							<sci:arg name="Registrant" type="StringType" required="false" visibility="nevershow" multi="false">
								<sci:help>The user who registered this component.</sci:help>
								<sci:value>scitegic/core</sci:value>
							</sci:arg>
							<sci:arg name="RegistrationDate" type="StringType" required="false" visibility="nevershow" multi="false">
								<sci:help>The date this component was registered.</sci:help>
								<sci:value>Thu Sep 28 16:34:08 2006</sci:value>
							</sci:arg>
							<sci:arg name="ComponentUsage" type="StringType" required="false" visibility="nevershow" multi="false">
								<sci:help>Component Usage</sci:help>
								<sci:value>Pass all incoming records to pass port. Can be useful inside subprotocols with multiple input streams

Input             - Data records
Output Pass  - All Data records</sci:value>
							</sci:arg>
							<sci:arg name="ComponentDisplayName" type="StringType" required="false" visibility="nevershow" multi="false">
								<sci:help>Display Name</sci:help>
								<sci:value>Branch</sci:value>
							</sci:arg>
							<sci:arg name="DerivedFrom" type="StringType" required="false" visibility="nevershow" multi="false">
								<sci:help>The component this component is based upon.</sci:help>
								<sci:value>Evaluate Expression</sci:value>
							</sci:arg>
							<sci:arg name="ComponentRunTimeID" type="StringType" required="false" visibility="nevershow" multi="false">
								<sci:help>Component RunTimeID</sci:help>
								<sci:value>0:0:2:0</sci:value>
							</sci:arg>
							<sci:arg name="ComponentDisabled" type="LongType" required="false" visibility="nevershow" multi="false">
								<sci:help>Disabled</sci:help>
								<sci:value>0</sci:value>
							</sci:arg>
							<sci:arg name="CustomErrorText" type="StringType" required="false" visibility="nevershow" multi="false">
								<sci:help>CustomErrorText</sci:help>
							</sci:arg>
							<sci:arg name="ComponentGUID" type="StringType" required="false" visibility="nevershow" multi="false">
								<sci:help>GUID</sci:help>
								<sci:value>{6E468A38-A6F7-4371-B65B-501A3ED4C0D9}</sci:value>
							</sci:arg>
							<sci:arg name="ComponentPoint" type="StringType" required="false" visibility="nevershow" multi="false">
								<sci:help>Component Point</sci:help>
								<sci:value>88 -50</sci:value>
							</sci:arg>
							<sci:arg name="ComponentHelp" type="StringType" required="false" visibility="nevershow" multi="true">
								<sci:help>Fancy Help</sci:help>
								<sci:value>100</sci:value>
								<sci:value>Sends all incoming records out the Pass port unchanged</sci:value>
								<sci:value>&lt;p&gt;Useful in subprotocols to capture the point of input. For example, if you wish to perform two different sequences of operations on the same input data, use No-op as the first component of the subprotocol and connect both pipes to the No-op output port.&lt;/p&gt;

&lt;p&gt;You can also use this component to simplify the layout for complex protocols. For example, if you have three Reader components that need to be connected to three Viewer components, placing a No-op in the middle reduces the number of required connections and clarifies the logic.&lt;/p&gt;
</sci:value>
								<sci:value>Generic</sci:value>
								<sci:value/>
								<sci:value>Generic</sci:value>
								<sci:value/>
								<sci:value>None</sci:value>
								<sci:value/>
							</sci:arg>
							<sci:arg name="RegistrationVersion" type="StringType" required="false" visibility="nevershow" multi="false">
								<sci:help>The server version when this component was registered</sci:help>
								<sci:value>6.0.1.1</sci:value>
							</sci:arg>
							<sci:arg name="Component Sticky Notes" type="StringType" required="false" visibility="nevershow" multi="false">
								<sci:help>Component Sticky Notes</sci:help>
							</sci:arg>
							<sci:arg name="Component Path" type="StringType" required="false" visibility="nevershow" multi="false">
								<sci:help>Location of the component in the database</sci:help>
								<sci:value>Components\Generic\Utilities\SubProtocol Utilities\No-op</sci:value>
							</sci:arg>
							<sci:arg name="ComponentLocalID" type="LongType" required="false" visibility="nevershow" multi="false">
								<sci:help>Local Component Identifier</sci:help>
								<sci:value>0</sci:value>
							</sci:arg>
						</sci:component>
					</sci:data>
					<sci:data object="SciTegic.EvaluateExpression.1">
						<sci:component name="Custom Manipulator (PilotScript)" version="2">
							<sci:arg name="Expression" type="ExpressionType" required="true" visibility="visible" multi="false" expanded="true" implbase="{0995D675-7EE2-432C-95DF-E91C14052B22}">
								<sci:help>Expression (or list of expressions separated by semi-colons) to evaluate.</sci:help>
								<sci:member>Initial Expression</sci:member>
								<sci:member>Final Expression</sci:member>
								<sci:member>Keep Calculated Properties</sci:member>
								<sci:value>@seqprops := RPROPERTYNAMES(&apos;^AA_.*&apos;);


for #aa in 1 .. numvalues(@seqprops)
LOOP	
IF property(&quot;AA_&quot; . #aa ) = &quot;L&quot;
		THEN property(&quot;AA_&quot; . #aa ) := &quot;0.99\n0.28\n0.96\n0.45\n0.10\n0.00\n0.00\n0.68\n0.70\n0.03\n0.77\n0.19\n0.43\n0.96\n0.50\n0.50\n0.58\n0.60\n0.00\n0.00\n0.00\n0.00\n0.84\n0.00\n0.80\n0.14\n0.32\n0.79\n0.50\n0.36\n0.92\n0.56\n0.97\n0.10\n0.53\n0.82\n0.31\n0.74\n0.94\n0.77\n0.03\n0.94\n0.63\n0.85\n0.03\n0.78\n1.00\n0.16\n0.70\n0.00\n0.00\n0.38\n0.00\n0.00\n0.73\n0.81\n0.80\n0.68\n0.60&quot;; 
		property(&apos;AA_s_&apos; . #aa ) := &quot;L&quot;;
	ELSIF 
		property(&quot;AA_&quot; . #aa ) = &quot;I&quot;
		THEN property(&quot;AA_&quot; . #aa ) := &quot;0.54\n0.67\n1.00\n0.45\n0.07\n0.00\n0.00\n0.54\n0.92\n0.00\n1.00\n0.67\n0.43\n1.00\n0.50\n0.50\n1.00\n0.44\n0.00\n0.00\n0.00\n0.00\n0.85\n0.04\n0.89\n0.10\n0.85\n0.49\n0.50\n0.09\n1.00\n0.49\n0.97\n0.21\n0.54\n0.82\n0.31\n0.80\n1.00\n0.93\n0.05\n0.98\n0.59\n0.92\n0.03\n0.77\n0.99\n0.12\n0.71\n0.01\n0.07\n0.00\n0.00\n0.00\n1.00\n0.79\n0.77\n0.70\n0.86&quot;;
		property(&apos;AA_s_&apos; . #aa ) := &quot;I&quot;;	
	ELSIF
		property(&quot;AA_&quot; . #aa ) = &quot;E&quot;
		THEN property(&quot;AA_&quot; . #aa ) := &quot;0.03\n0.81\n0.67\n0.37\n0.25\n1.00\n0.00\n1.00\n0.00\n0.44\n0.00\n0.72\n0.56\n0.75\n0.47\n0.68\n0.58\n0.40\n0.25\n1.00\n0.00\n1.00\n0.96\n0.91\n0.18\n0.63\n0.57\n0.54\n0.00\n0.72\n0.11\n0.71\n0.97\n0.17\n0.66\n0.53\n0.14\n0.13\n0.06\n0.09\n0.57\n0.16\n0.32\n0.26\n0.70\n0.17\n0.44\n0.96\n0.18\n0.07\n0.03\n0.69\n0.18\n0.05\n0.09\n0.37\n0.07\n0.24\n0.09&quot;;
		property(&apos;AA_s_&apos; . #aa ) := &quot;E&quot;;	
	ELSIF
		property(&quot;AA_&quot; . #aa ) = &quot;K&quot;
		THEN property(&quot;AA_&quot; . #aa ) := &quot;0.00\n0.69\n0.67\n0.54\n0.39\n0.00\n1.00\n0.63\n0.28\n0.66\n0.25\n0.33\n0.55\n0.81\n0.59\n0.84\n0.58\n0.68\n0.50\n0.25\n1.00\n0.00\n0.75\n0.79\n0.00\n1.00\n0.51\n0.78\n1.00\n1.00\n0.07\n0.79\n1.00\n0.15\n0.83\n0.53\n0.33\n0.03\n0.00\n0.00\n1.00\n0.00\n0.33\n0.00\n0.80\n0.00\n0.47\n1.00\n0.43\n0.07\n0.12\n0.43\n0.53\n0.29\n0.00\n0.36\n0.00\n0.21\n0.00&quot;; 
		property(&apos;AA_s_&apos; . #aa ) := &quot;K&quot;;	
	ELSIF
		property(&quot;AA_&quot; . #aa ) = &quot;N&quot;
		THEN property (&quot;AA_&quot; . #aa ) := &quot;0.05\n0.67\n0.75\n0.33\n0.76\n1.00\n1.00\n0.11\n0.39\n0.91\n0.13\n1.00\n0.44\n0.60\n0.37\n0.44\n0.58\n0.59\n0.50\n0.75\n0.00\n0.00\n0.64\n0.83\n0.27\n0.55\n0.86\n0.49\n0.50\n0.73\n0.11\n0.53\n0.96\n0.11\n0.48\n0.24\n0.14\n0.07\n0.16\n0.05\n0.45\n0.28\n0.25\n0.28\n0.77\n0.22\n0.46\n0.73\n0.15\n0.09\n0.39\n0.75\n0.00\n0.03\n0.16\n0.43\n0.08\n0.34\n0.31&quot;;
		property(&apos;AA_s_&apos; . #aa ) := &quot;N&quot;;	
	ELSIF
		property(&quot;AA_&quot; . #aa ) = &quot;V&quot;
		THEN property(&quot;AA_&quot; . #aa ) := &quot;0.35\n0.37\n0.75\n0.34\n0.04\n0.00\n0.00\n0.52\n1.00\n0.11\n0.77\n0.48\n0.33\n0.93\n0.37\n0.36\n1.00\n0.38\n0.00\n0.00\n0.00\n0.00\n0.85\n0.12\n0.86\n0.11\n0.79\n0.75\n0.50\n0.26\n0.97\n0.40\n1.00\n0.24\n0.39\n0.65\n0.23\n0.81\n0.88\n1.00\n0.05\n0.89\n0.48\n0.87\n0.15\n0.79\n0.98\n0.14\n0.63\n0.01\n0.20\n0.03\n0.00\n0.05\n0.86\n0.60\n0.73\n0.60\n0.66&quot;; 
		property(&apos;AA_s_&apos; . #aa ) := &quot;V&quot;;	
	ELSIF
		property(&quot;AA_&quot; . #aa ) = &quot;A&quot;
		THEN property(&quot;AA_&quot; . #aa ) := &quot;0.50\n0.25\n0.51\n0.11\n0.12\n0.00\n0.00\n0.90\n0.35\n0.25\n0.39\n0.71\n0.11\n0.55\n0.12\n0.14\n0.58\n0.18\n0.00\n0.00\n0.00\n0.00\n0.84\n0.40\n0.68\n0.13\n0.82\n0.96\n0.50\n0.42\n0.70\n0.21\n1.00\n0.46\n0.11\n0.29\n0.00\n0.47\n0.41\n0.35\n0.22\n0.44\n0.15\n0.56\n0.36\n1.00\n0.98\n0.40\n0.40\n0.01\n0.21\n0.27\n0.00\n0.30\n0.47\n0.22\n0.40\n0.44\n0.51&quot;;
		property(&apos;AA_s_&apos; . #aa ) := &quot;A&quot;;	
	ELSIF
		property(&quot;AA_&quot; . #aa ) = &quot;F&quot;
		THEN property(&quot;AA_&quot; . #aa ) := &quot;0.67\n0.08\n0.69\n0.71\n0.12\n0.00\n1.00\n0.60\n0.76\n0.17\n0.84\n0.20\n0.70\n0.74\n0.73\n0.44\n0.58\n0.88\n0.00\n0.00\n0.00\n0.00\n0.76\n0.04\n0.77\n0.06\n0.28\n0.34\n0.50\n0.14\n0.81\n0.80\n0.97\n0.08\n0.73\n0.85\n0.68\n0.55\n0.97\n0.62\n0.01\n0.96\n0.81\n0.92\n0.00\n0.63\n0.86\n0.06\n0.95\n0.00\n0.23\n0.04\n0.00\n0.75\n0.67\n0.84\n0.97\n0.78\n0.74&quot;;
		property(&apos;AA_s_&apos; . #aa ) := &quot;F&quot;;	
	ELSIF
		property(&quot;AA_&quot; . #aa ) = &quot;Y&quot;
		THEN property(&quot;AA_&quot; . #aa ) := &quot;0.19\n0.50\n0.69\n0.73\n0.47\n0.00\n1.00\n0.13\n0.83\n0.61\n0.76\n0.20\n0.82\n0.74\n0.80\n0.46\n0.58\n1.00\n0.25\n0.50\n0.00\n0.00\n0.76\n0.16\n0.30\n0.45\n0.27\n0.32\n0.50\n0.30\n0.36\n0.90\n0.90\n0.00\n0.86\n0.85\n0.68\n0.59\n0.65\n0.58\n0.38\n0.59\n0.71\n0.62\n0.59\n0.44\n0.62\n0.13\n0.71\n0.04\n0.27\n0.11\n0.73\n0.41\n0.59\n0.76\n0.73\n0.67\n0.60&quot;; 
		property(&apos;AA_s_&apos; . #aa ) := &quot;Y&quot;;	
	ELSIF
		property(&quot;AA_&quot; . #aa ) = &quot;C&quot;
		THEN property(&quot;AA_&quot; . #aa ) := &quot;0.39\n0.20\n0.61\n0.31\n0.59\n0.00\n1.00\n0.14\n0.62\n0.45\n0.65\n0.02\n0.36\n0.69\n0.30\n0.42\n0.58\n0.42\n0.00\n0.00\n0.00\n0.00\n0.64\n0.07\n1.00\n0.00\n0.21\n0.23\n0.50\n0.00\n0.78\n0.37\n0.93\n0.13\n0.36\n0.56\n0.14\n1.00\n0.91\n0.97\n0.03\n1.00\n0.43\n1.00\n0.17\n0.80\n0.84\n0.01\n0.12\n0.03\n0.59\n0.06\n0.00\n0.66\n0.76\n0.31\n0.90\n1.00\n1.00&quot;;
		property(&apos;AA_s_&apos; . #aa ) := &quot;C&quot;;	
	ELSIF
		property(&quot;AA_&quot; . #aa ) = &quot;G&quot;
		THEN property(&quot;AA_&quot; . #aa ) := &quot;0.17\n1.00\n0.00\n0.00\n0.91\n1.00\n0.00\n0.00\n0.29\n1.00\n0.12\n0.27\n0.00\n0.00\n0.00\n0.00\n0.00\n0.00\n0.00\n0.00\n0.00\n0.00\n0.66\n0.51\n0.69\n0.06\n0.27\n1.00\n0.50\n0.70\n0.46\n0.00\n0.00\n1.00\n0.00\n0.00\n0.00\n0.36\n0.26\n0.28\n0.35\n0.30\n0.00\n0.51\n0.45\n0.64\n1.00\n0.64\n0.00\n0.05\n1.00\n0.63\n0.00\n0.04\n0.27\n0.00\n0.05\n0.38\n0.43&quot;; 
		property(&apos;AA_s_&apos; . #aa ) := &quot;G&quot;;	
	ELSIF
		property(&quot;AA_&quot; . #aa ) = &quot;P&quot;
		THEN property(&quot;AA_&quot; . #aa ) := &quot;0.22\n0.86\n0.35\n0.32\n1.00\n0.00\n0.00\n0.00\n0.14\n1.00\n0.36\n0.33\n0.31\n0.00\n0.34\n0.36\n0.58\n0.58\n0.00\n0.00\n0.00\n0.00\n0.00\n0.38\n0.31\n0.50\n0.36\n0.44\n0.50\n0.88\n0.32\n0.38\n0.67\n0.40\n0.37\n0.59\n0.27\n0.13\n0.12\n0.09\n0.47\n0.46\n0.19\n0.31\n0.21\n0.60\n0.73\n0.73\n0.62\n0.09\n0.23\n0.32\n0.00\n0.16\n0.01\n0.35\n0.21\n0.00\n0.17&quot;; 
		property(&apos;AA_s_&apos; . #aa ) := &quot;P&quot;;	
	ELSIF
		property(&quot;AA_&quot; . #aa ) = &quot;H&quot;
		THEN property(&quot;AA_&quot; . #aa ) := &quot;0.05\n0.11\n0.69\n0.56\n0.47\n0.00\n1.00\n0.46\n0.38\n0.44\n0.47\n0.41\n0.62\n0.67\n0.58\n0.55\n0.58\n0.81\n0.25\n0.25\n1.00\n0.00\n0.50\n0.68\n0.44\n0.36\n0.72\n0.09\n0.50\n0.63\n0.14\n0.74\n0.97\n0.23\n0.67\n0.53\n0.14\n0.43\n0.56\n0.48\n0.13\n0.66\n0.57\n0.67\n0.61\n0.55\n0.43\n0.23\n0.49\n0.07\n0.17\n0.86\n0.21\n0.19\n0.33\n0.48\n0.28\n0.59\n0.57&quot;;
		property(&apos;AA_s_&apos; . #aa ) := &quot;H&quot;;	
	ELSIF
		property(&quot;AA_&quot; . #aa ) = &quot;T&quot;
		THEN property(&quot;AA_&quot; . #aa ) := &quot;0.27\n0.60\n0.49\n0.26\n0.48\n0.00\n0.00\n0.28\n0.62\n0.47\n0.13\n0.68\n0.34\n0.66\n0.32\n0.36\n0.81\n0.38\n0.25\n0.50\n0.00\n0.00\n0.68\n0.46\n0.38\n0.34\n0.89\n0.64\n0.50\n0.55\n0.42\n0.38\n0.96\n0.30\n0.37\n0.24\n0.14\n0.26\n0.31\n0.20\n0.31\n0.36\n0.27\n0.46\n0.40\n0.46\n0.67\n0.47\n0.29\n0.03\n0.48\n0.03\n0.00\n0.75\n0.26\n0.35\n0.23\n0.35\n0.34&quot;;
		property(&apos;AA_s_&apos; . #aa ) := &quot;T&quot;;	
	ELSIF
		property(&quot;AA_&quot; . #aa ) = &quot;R&quot;
		THEN property(&quot;AA_&quot; . #aa ) := &quot;0.11\n0.94\n0.67\n0.71\n0.46\n0.00\n1.00\n0.44\n0.42\n0.50\n0.24\n0.41\n0.77\n0.72\n0.76\n1.00\n0.58\n0.92\n1.00\n0.75\n1.00\n0.00\n0.76\n0.69\n0.03\n0.78\n0.63\n0.47\n1.00\n0.78\n0.00\n1.00\n1.00\n0.11\n1.00\n0.53\n0.33\n0.30\n0.33\n0.16\n0.38\n0.13\n0.61\n0.31\n1.00\n0.32\n0.00\n0.53\n0.30\n0.08\n0.05\n0.45\n0.35\n0.76\n0.32\n0.51\n0.13\n0.35\n0.26&quot;;
		property(&apos;AA_s_&apos; . #aa ) := &quot;R&quot;;	
	ELSIF
		property(&quot;AA_&quot; . #aa ) = &quot;Q&quot;
		THEN property(&quot;AA_&quot; . #aa ) := &quot;0.13\n0.80\n0.67\n0.44\n0.27\n0.00\n1.00\n0.57\n0.55\n0.45\n0.01\n0.65\n0.55\n0.74\n0.49\n0.70\n0.58\n0.44\n0.50\n0.75\n0.00\n0.00\n0.80\n0.69\n0.18\n0.64\n0.64\n0.35\n0.50\n0.71\n0.11\n0.69\n0.97\n0.09\n0.65\n0.53\n0.14\n0.19\n0.15\n0.11\n0.99\n0.18\n0.35\n0.26\n0.75\n0.18\n0.47\n0.67\n0.10\n0.07\n0.22\n1.00\n0.18\n0.60\n0.18\n0.34\n0.13\n0.32\n0.14&quot;;
		property(&apos;AA_s_&apos; . #aa ) := &quot;Q&quot;;	
	ELSIF  
		property(&quot;AA_&quot; . #aa ) = &quot;W&quot;
		THEN property(&quot;AA_&quot; . #aa ) := &quot;0.33\n0.04\n0.69\n1.00\n0.17\n0.00\n1.00\n0.54\n0.75\n0.12\n0.97\n0.00\n1.00\n0.88\n1.00\n0.98\n0.58\n0.86\n0.25\n0.00\n0.00\n0.00\n0.83\n0.06\n0.65\n0.15\n0.00\n0.00\n0.50\n0.17\n0.40\n0.96\n0.97\n0.08\n0.91\n1.00\n1.00\n0.70\n0.96\n0.50\n0.10\n0.81\n1.00\n0.85\n0.05\n0.65\n0.63\n0.00\n1.00\n0.04\n0.36\n0.26\n1.00\n0.43\n0.68\n1.00\n1.00\n0.81\n0.91&quot;;
		property(&apos;AA_s_&apos; . #aa ) := &quot;W&quot;;	
	ELSIF 
		property(&quot;AA_&quot; . #aa ) = &quot;S&quot;
		THEN property(&quot;AA_&quot; . #aa ) := &quot;0.24\n0.85\n0.52\n0.15\n0.74\n0.00\n0.00\n0.21\n0.29\n0.88\n0.06\n0.88\n0.23\n0.57\n0.20\n0.33\n0.58\n0.30\n0.25\n0.50\n0.00\n0.00\n0.67\n0.53\n0.45\n0.34\n1.00\n0.81\n0.50\n0.59\n0.41\n0.34\n0.97\n0.35\n0.28\n0.21\n0.00\n0.16\n0.14\n0.11\n0.35\n0.27\n0.14\n0.36\n0.47\n0.48\n0.67\n0.72\n0.11\n0.04\n0.33\n0.91\n0.00\n0.66\n0.15\n0.23\n0.11\n0.26\n0.26&quot;;
		property(&apos;AA_s_&apos; . #aa ) := &quot;S&quot;;	
	ELSIF 
		property(&quot;AA_&quot; . #aa ) = &quot;D&quot;
		THEN property(&quot;AA_&quot; . #aa ) := &quot;0.00\n0.87\n0.75\n0.26\n0.61\n1.00\n0.00\n0.47\n0.13\n0.96\n0.03\n0.76\n0.45\n0.61\n0.34\n0.47\n0.58\n0.49\n0.25\n1.00\n0.00\n1.00\n1.00\n1.00\n0.23\n0.56\n0.66\n0.50\n0.00\n0.70\n0.11\n0.53\n0.99\n0.19\n0.47\n0.24\n0.14\n0.00\n0.01\n0.04\n0.65\n0.15\n0.22\n0.26\n0.67\n0.24\n0.40\n0.83\n0.20\n1.00\n0.40\n0.77\n0.00\n1.00\n0.02\n0.33\n0.11\n0.29\n0.06&quot;;
		property(&apos;AA_s_&apos; . #aa ) := &quot;D&quot;;	
	ELSIF 
		property(&quot;AA_&quot; . #aa ) = &quot;M&quot;
		THEN property(&quot;AA_&quot; . #aa ) := &quot;1.00\n0.00\n0.76\n0.54\n0.00\n0.00\n1.00\n0.94\n0.51\n0.12\n0.73\n0.66\n0.57\n0.80\n0.55\n0.75\n0.58\n0.66\n0.00\n0.00\n0.00\n0.00\n0.75\n0.10\n0.69\n0.19\n0.74\n0.05\n0.50\n0.11\n0.71\n0.63\n0.93\n0.08\n0.68\n0.76\n0.31\n0.62\n0.79\n0.83\n0.00\n0.96\n0.68\n0.85\n0.22\n0.84\n0.83\n0.24\n0.49\n0.01\n0.18\n0.02\n0.00\n0.65\n0.60\n0.65\n0.52\n0.44\n0.60&quot;;
		property(&apos;AA_s_&apos; . #aa ) := &quot;M&quot;;	
	ELSIF 
		property(&quot;AA_&quot; . #aa ) = &quot;-&quot;
		THEN property(&quot;AA_&quot; . #aa ) := &apos;0&apos;;
		property(&apos;AA_s_&apos; . #aa ) := &quot;-&quot;;	
	END IF;


END LOOP;
</sci:value>
							</sci:arg>
							<sci:arg name="Initial Expression" type="ExpressionType" required="false" visibility="visible" multi="false" implbase="{0995D675-7EE2-432C-95DF-E91C14052B22}">
								<sci:help>&lt;p&gt;
This expression is executed only the first time data passes into the component.
&lt;p/&gt; 
Since there is no data available at initialization time, only expressions referencing global properties are allowed.
&lt;/p&gt;</sci:help>
							</sci:arg>
							<sci:arg name="Final Expression" type="ExpressionType" required="false" visibility="visible" multi="false" implbase="{0995D675-7EE2-432C-95DF-E91C14052B22}">
								<sci:help>&lt;p&gt;
This expression is executed only at finalization (after the last data passes out of the component).
&lt;p/&gt; 
Since there is no data available at finalization time, only expressions referencing global properties are allowed.
&lt;/p&gt;</sci:help>
							</sci:arg>
							<sci:arg name="Keep Calculated Properties" type="BoolType" required="true" visibility="visible" multi="false" implbase="{0995D675-7EE2-432C-95DF-E91C14052B22}">
								<sci:help>Adds any properties calculated in this component to a data record&apos;s property list.</sci:help>
								<sci:legalval selected="true">True</sci:legalval>
								<sci:legalval>False</sci:legalval>
							</sci:arg>
							<sci:arg name="OnGeneralError" type="StringType" required="true" visibility="hidden" multi="false">
								<sci:help>When an recoverable error occurs during processing:  
  Halt: Terminate the execution of the network
  Fail: Continue execution of the network, passing data out the Fail(red) port
  Pass: Continue execution of the network, passing data out the Pass(green) port</sci:help>
								<sci:legalval selected="true">Halt</sci:legalval>
								<sci:legalval>Fail</sci:legalval>
								<sci:legalval>Pass</sci:legalval>
							</sci:arg>
							<sci:arg name="OnDataTypeError" type="StringType" required="true" visibility="hidden" multi="false">
								<sci:help>When an expected data type is not found during processing:  
  Halt: Terminate the execution of the network
  Fail: Continue execution of the network, passing data out the Fail(red) port
  Pass: Continue execution of the network, passing data out the Pass(green) port</sci:help>
								<sci:legalval selected="true">Halt</sci:legalval>
								<sci:legalval>Fail</sci:legalval>
								<sci:legalval>Pass</sci:legalval>
							</sci:arg>
							<sci:arg name="ComponentAttributes" type="StringType" required="false" visibility="hidden" multi="true">
								<sci:help>Component Attributes</sci:help>
								<sci:legalval selected="true">ComponentTakesInput</sci:legalval>
								<sci:legalval selected="true">ComponentReturnsPass</sci:legalval>
								<sci:legalval>ComponentReturnsFail</sci:legalval>
								<sci:legalval>ComponentRunsLocal</sci:legalval>
							</sci:arg>
							<sci:arg name="Do Screen" type="BoolType" required="false" visibility="nevershow" multi="false" implbase="{0995D675-7EE2-432C-95DF-E91C14052B22}">
								<sci:help>When TRUE, controls which exit port is used for
each data record by evaluating the final expression
(or only one) listed in the &quot;Expression&quot; parameter.
   -Pass (green) port when expression true
   -Fail (red) port when expression false</sci:help>
								<sci:legalval>True</sci:legalval>
								<sci:legalval selected="true">False</sci:legalval>
							</sci:arg>
							<sci:arg name="ExpressionVersion" type="LongType" required="false" visibility="nevershow" multi="false" implbase="{0995D675-7EE2-432C-95DF-E91C14052B22}">
								<sci:help>Version of expression parser to use.</sci:help>
								<sci:value>2</sci:value>
							</sci:arg>
							<sci:arg name="ComponentComment" type="StringType" required="false" visibility="nevershow" multi="false">
								<sci:help>Comment</sci:help>
								<sci:value>Processes commands expressed in PilotScript syntax to apply rapid
manipulations to data record properties. In this way, the component may be
customized to build a new, specialized data manipulation component.</sci:value>
							</sci:arg>
							<sci:arg name="Registrant" type="StringType" required="false" visibility="nevershow" multi="false">
								<sci:help>The user who registered this component.</sci:help>
								<sci:value>scitegic/core</sci:value>
							</sci:arg>
							<sci:arg name="RegistrationDate" type="StringType" required="false" visibility="nevershow" multi="false">
								<sci:help>The date this component was registered.</sci:help>
								<sci:value>Mon Apr 23 12:20:45 2007</sci:value>
							</sci:arg>
							<sci:arg name="ComponentUsage" type="StringType" required="false" visibility="nevershow" multi="false">
								<sci:help>Component Usage</sci:help>
								<sci:value>The &apos;Expression&apos;  is evaluated for each data record, and may alter and manipulate the properties of the data objects. The &apos;Initial expression&apos; is evaluated the first time data passes into the component and is typically used for initializing global variables. See the online documentation for full details of PilotScript expression syntax.

Input             - Data records
Output Pass  - All Data records</sci:value>
							</sci:arg>
							<sci:arg name="ComponentDisplayName" type="StringType" required="false" visibility="nevershow" multi="false">
								<sci:help>Display Name</sci:help>
								<sci:value>Translate to indices 25-5</sci:value>
							</sci:arg>
							<sci:arg name="DerivedFrom" type="StringType" required="false" visibility="nevershow" multi="false">
								<sci:help>The component this component is based upon.</sci:help>
								<sci:value>Custom Manipulator (PilotScript)</sci:value>
							</sci:arg>
							<sci:arg name="ComponentRunTimeID" type="StringType" required="false" visibility="nevershow" multi="false">
								<sci:help>Component RunTimeID</sci:help>
								<sci:value>0:0:2:1</sci:value>
							</sci:arg>
							<sci:arg name="CustomErrorText" type="StringType" required="false" visibility="nevershow" multi="false">
								<sci:help>Custom Error Message</sci:help>
							</sci:arg>
							<sci:arg name="ComponentIcon" type="StringType" required="true" visibility="nevershow" multi="false">
								<sci:help>Component Icon</sci:help>
								<sci:value>EXPRESSIONNODE</sci:value>
							</sci:arg>
							<sci:arg name="ComponentDisabled" type="LongType" required="false" visibility="nevershow" multi="false">
								<sci:help>Disabled</sci:help>
								<sci:value>0</sci:value>
							</sci:arg>
							<sci:arg name="ComponentGUID" type="StringType" required="false" visibility="nevershow" multi="false">
								<sci:help>GUID</sci:help>
								<sci:value>{0995D675-7EE2-432C-95DF-E91C14052B22}</sci:value>
							</sci:arg>
							<sci:arg name="ComponentPoint" type="StringType" required="false" visibility="nevershow" multi="false">
								<sci:help>Component Point</sci:help>
								<sci:value>363 -50</sci:value>
							</sci:arg>
							<sci:arg name="ComponentHelp" type="StringType" required="false" visibility="nevershow" multi="true">
								<sci:help>Fancy Help</sci:help>
								<sci:value>100</sci:value>
								<sci:value>Applies a PilotScript expression to each data record
</sci:value>
								<sci:value>&lt;p&gt;PilotScript is the native scripting language in Pipeline Pilot.  It is based on PL/SQL and allows you to query or alter the properties on data records.  For example, the expression:

&lt;blockquote&gt;
&lt;code&gt;A := 10;&lt;/code&gt;
&lt;/blockquote&gt;
creates a property named &quot;A&quot; and sets the value to &quot;10&quot;.&lt;/p&gt;

&lt;p&gt;For each incoming data record the PilotScript statements in &lt;i&gt;Expression&lt;/i&gt; are evaluated.&lt;/p&gt;

&lt;p&gt;&lt;b&gt;Notes:&lt;/b&gt;
&lt;ul&gt;
&lt;li&gt;To initialize global variables such as counters, use &lt;i&gt;Initial Expression&lt;/i&gt;.&lt;/li&gt; 
&lt;li&gt;To clean up global variables or calculate final results use &lt;i&gt;Final Expression&lt;/i&gt;.&lt;/li&gt;
&lt;li&gt;Parameters on Custom Manipulators do not become global variables that can be accessed via &lt;i&gt;@ParameterName&lt;/i&gt; syntax and can only be accessed by token substitution via &lt;i&gt;$(ParameterName)&lt;/i&gt; syntax.&lt;/li&gt;
&lt;/ul&gt;

&lt;p&gt;&lt;b&gt;See Also:&lt;/b&gt;&lt;/p&gt;
&lt;ul&gt;
&lt;li&gt;For more information on PilotScript, see &lt;a href=&quot;javascript:DoLink(&apos;scihelpdocs/user/pscript/pscript_overview.htm&apos;)&quot;&gt;PilotScript Overview&lt;/a&gt;.&lt;/li&gt;
&lt;li&gt;To use PilotScript to filter data records use &lt;a href=&quot;javascript:DoLink(&apos;{DD58ECD1-516F-48FE-A5DB-8328AED680F2}&apos;)&quot;&gt;Custom Filter (PilotScript)&lt;/a&gt;.&lt;/li&gt;
&lt;/ul&gt;

</sci:value>
								<sci:value>Generic</sci:value>
								<sci:value/>
								<sci:value>Generic</sci:value>
								<sci:value/>
								<sci:value>None</sci:value>
								<sci:value/>
							</sci:arg>
							<sci:arg name="RegistrationVersion" type="StringType" required="false" visibility="nevershow" multi="false">
								<sci:help>The server version when this component was registered</sci:help>
								<sci:value>6.1.0.17</sci:value>
							</sci:arg>
							<sci:arg name="Component Sticky Notes" type="StringType" required="false" visibility="nevershow" multi="false">
								<sci:help>Component Sticky Notes</sci:help>
							</sci:arg>
							<sci:arg name="Component Path" type="StringType" required="false" visibility="nevershow" multi="false">
								<sci:help>Location of the component in the database</sci:help>
								<sci:value>Components\Generic\Manipulators\Custom Manipulator (PilotScript)</sci:value>
							</sci:arg>
							<sci:arg name="ComponentLocalID" type="LongType" required="false" visibility="nevershow" multi="false">
								<sci:help>Local Component Identifier</sci:help>
								<sci:value>1</sci:value>
							</sci:arg>
						</sci:component>
					</sci:data>
					<sci:data object="SciTegic.EvaluateExpression.1">
						<sci:component name="Custom Manipulator (PilotScript)" version="2">
							<sci:arg name="Expression" type="ExpressionType" required="true" visibility="visible" multi="false" expanded="true" implbase="{0995D675-7EE2-432C-95DF-E91C14052B22}">
								<sci:help>Expression (or list of expressions separated by semi-colons) to evaluate.</sci:help>
								<sci:member>Initial Expression</sci:member>
								<sci:member>Final Expression</sci:member>
								<sci:member>Keep Calculated Properties</sci:member>
								<sci:value>
for #aa in 1 .. numvalues(@seqprops)
	LOOP
	Append (Amino_acid_sequence, property(&apos;AA_s_&apos; . #aa));
	Append (Amino_acid_number, #aa);
	Append (ProtFP, property(&apos;AA_&apos; . #aa));
	Remove (&apos;AA_&apos; . #aa);
	Remove (&apos;AA_s_&apos; . #aa);
END LOOP;

/*
for #aa in 1 .. numvalues(@seqprops)
	LOOP
	
END LOOP;*/
	</sci:value>
							</sci:arg>
							<sci:arg name="Initial Expression" type="ExpressionType" required="false" visibility="visible" multi="false" implbase="{0995D675-7EE2-432C-95DF-E91C14052B22}">
								<sci:help>&lt;p&gt;
This expression is executed only the first time data passes into the component.
&lt;p/&gt; 
Since there is no data available at initialization time, only expressions referencing global properties are allowed.
&lt;/p&gt;</sci:help>
							</sci:arg>
							<sci:arg name="Final Expression" type="ExpressionType" required="false" visibility="visible" multi="false" implbase="{0995D675-7EE2-432C-95DF-E91C14052B22}">
								<sci:help>&lt;p&gt;
This expression is executed only at finalization (after the last data passes out of the component).
&lt;p/&gt; 
Since there is no data available at finalization time, only expressions referencing global properties are allowed.
&lt;/p&gt;</sci:help>
							</sci:arg>
							<sci:arg name="Keep Calculated Properties" type="BoolType" required="true" visibility="visible" multi="false" implbase="{0995D675-7EE2-432C-95DF-E91C14052B22}">
								<sci:help>Adds any properties calculated in this component to a data record&apos;s property list.</sci:help>
								<sci:legalval selected="true">True</sci:legalval>
								<sci:legalval>False</sci:legalval>
							</sci:arg>
							<sci:arg name="OnGeneralError" type="StringType" required="true" visibility="hidden" multi="false">
								<sci:help>When an recoverable error occurs during processing:  
  Halt: Terminate the execution of the network
  Fail: Continue execution of the network, passing data out the Fail(red) port
  Pass: Continue execution of the network, passing data out the Pass(green) port</sci:help>
								<sci:legalval selected="true">Halt</sci:legalval>
								<sci:legalval>Fail</sci:legalval>
								<sci:legalval>Pass</sci:legalval>
							</sci:arg>
							<sci:arg name="OnDataTypeError" type="StringType" required="true" visibility="hidden" multi="false">
								<sci:help>When an expected data type is not found during processing:  
  Halt: Terminate the execution of the network
  Fail: Continue execution of the network, passing data out the Fail(red) port
  Pass: Continue execution of the network, passing data out the Pass(green) port</sci:help>
								<sci:legalval selected="true">Halt</sci:legalval>
								<sci:legalval>Fail</sci:legalval>
								<sci:legalval>Pass</sci:legalval>
							</sci:arg>
							<sci:arg name="ComponentAttributes" type="StringType" required="false" visibility="hidden" multi="true">
								<sci:help>Component Attributes</sci:help>
								<sci:legalval selected="true">ComponentTakesInput</sci:legalval>
								<sci:legalval selected="true">ComponentReturnsPass</sci:legalval>
								<sci:legalval>ComponentReturnsFail</sci:legalval>
								<sci:legalval>ComponentRunsLocal</sci:legalval>
							</sci:arg>
							<sci:arg name="Do Screen" type="BoolType" required="false" visibility="nevershow" multi="false" implbase="{0995D675-7EE2-432C-95DF-E91C14052B22}">
								<sci:help>When TRUE, controls which exit port is used for
each data record by evaluating the final expression
(or only one) listed in the &quot;Expression&quot; parameter.
   -Pass (green) port when expression true
   -Fail (red) port when expression false</sci:help>
								<sci:legalval>True</sci:legalval>
								<sci:legalval selected="true">False</sci:legalval>
							</sci:arg>
							<sci:arg name="ExpressionVersion" type="LongType" required="false" visibility="nevershow" multi="false" implbase="{0995D675-7EE2-432C-95DF-E91C14052B22}">
								<sci:help>Version of expression parser to use.</sci:help>
								<sci:value>2</sci:value>
							</sci:arg>
							<sci:arg name="ComponentComment" type="StringType" required="false" visibility="nevershow" multi="false">
								<sci:help>Comment</sci:help>
								<sci:value>Processes commands expressed in PilotScript syntax to apply rapid
manipulations to data record properties. In this way, the component may be
customized to build a new, specialized data manipulation component.</sci:value>
							</sci:arg>
							<sci:arg name="Registrant" type="StringType" required="false" visibility="nevershow" multi="false">
								<sci:help>The user who registered this component.</sci:help>
								<sci:value>scitegic/core</sci:value>
							</sci:arg>
							<sci:arg name="RegistrationDate" type="StringType" required="false" visibility="nevershow" multi="false">
								<sci:help>The date this component was registered.</sci:help>
								<sci:value>Mon Apr 23 12:20:45 2007</sci:value>
							</sci:arg>
							<sci:arg name="ComponentUsage" type="StringType" required="false" visibility="nevershow" multi="false">
								<sci:help>Component Usage</sci:help>
								<sci:value>The &apos;Expression&apos;  is evaluated for each data record, and may alter and manipulate the properties of the data objects. The &apos;Initial expression&apos; is evaluated the first time data passes into the component and is typically used for initializing global variables. See the online documentation for full details of PilotScript expression syntax.

Input             - Data records
Output Pass  - All Data records</sci:value>
							</sci:arg>
							<sci:arg name="ComponentDisplayName" type="StringType" required="false" visibility="nevershow" multi="false">
								<sci:help>Display Name</sci:help>
								<sci:value>Merge properties into one and remove old ones</sci:value>
							</sci:arg>
							<sci:arg name="DerivedFrom" type="StringType" required="false" visibility="nevershow" multi="false">
								<sci:help>The component this component is based upon.</sci:help>
								<sci:value>Custom Manipulator (PilotScript)</sci:value>
							</sci:arg>
							<sci:arg name="ComponentRunTimeID" type="StringType" required="false" visibility="nevershow" multi="false">
								<sci:help>Component RunTimeID</sci:help>
								<sci:value>0:0:2:2</sci:value>
							</sci:arg>
							<sci:arg name="CustomErrorText" type="StringType" required="false" visibility="nevershow" multi="false">
								<sci:help>Custom Error Message</sci:help>
							</sci:arg>
							<sci:arg name="ComponentIcon" type="StringType" required="true" visibility="nevershow" multi="false">
								<sci:help>Component Icon</sci:help>
								<sci:value>EXPRESSIONNODE</sci:value>
							</sci:arg>
							<sci:arg name="ComponentDisabled" type="LongType" required="false" visibility="nevershow" multi="false">
								<sci:help>Disabled</sci:help>
								<sci:value>0</sci:value>
							</sci:arg>
							<sci:arg name="ComponentGUID" type="StringType" required="false" visibility="nevershow" multi="false">
								<sci:help>GUID</sci:help>
								<sci:value>{0995D675-7EE2-432C-95DF-E91C14052B22}</sci:value>
							</sci:arg>
							<sci:arg name="ComponentPoint" type="StringType" required="false" visibility="nevershow" multi="false">
								<sci:help>Component Point</sci:help>
								<sci:value>663 -50</sci:value>
							</sci:arg>
							<sci:arg name="ComponentHelp" type="StringType" required="false" visibility="nevershow" multi="true">
								<sci:help>Fancy Help</sci:help>
								<sci:value>100</sci:value>
								<sci:value>Applies a PilotScript expression to each data record
</sci:value>
								<sci:value>&lt;p&gt;PilotScript is the native scripting language in Pipeline Pilot.  It is based on PL/SQL and allows you to query or alter the properties on data records.  For example, the expression:

&lt;blockquote&gt;
&lt;code&gt;A := 10;&lt;/code&gt;
&lt;/blockquote&gt;
creates a property named &quot;A&quot; and sets the value to &quot;10&quot;.&lt;/p&gt;

&lt;p&gt;For each incoming data record the PilotScript statements in &lt;i&gt;Expression&lt;/i&gt; are evaluated.&lt;/p&gt;

&lt;p&gt;&lt;b&gt;Notes:&lt;/b&gt;
&lt;ul&gt;
&lt;li&gt;To initialize global variables such as counters, use &lt;i&gt;Initial Expression&lt;/i&gt;.&lt;/li&gt; 
&lt;li&gt;To clean up global variables or calculate final results use &lt;i&gt;Final Expression&lt;/i&gt;.&lt;/li&gt;
&lt;li&gt;Parameters on Custom Manipulators do not become global variables that can be accessed via &lt;i&gt;@ParameterName&lt;/i&gt; syntax and can only be accessed by token substitution via &lt;i&gt;$(ParameterName)&lt;/i&gt; syntax.&lt;/li&gt;
&lt;/ul&gt;

&lt;p&gt;&lt;b&gt;See Also:&lt;/b&gt;&lt;/p&gt;
&lt;ul&gt;
&lt;li&gt;For more information on PilotScript, see &lt;a href=&quot;javascript:DoLink(&apos;scihelpdocs/user/pscript/pscript_overview.htm&apos;)&quot;&gt;PilotScript Overview&lt;/a&gt;.&lt;/li&gt;
&lt;li&gt;To use PilotScript to filter data records use &lt;a href=&quot;javascript:DoLink(&apos;{DD58ECD1-516F-48FE-A5DB-8328AED680F2}&apos;)&quot;&gt;Custom Filter (PilotScript)&lt;/a&gt;.&lt;/li&gt;
&lt;/ul&gt;

</sci:value>
								<sci:value>Generic</sci:value>
								<sci:value/>
								<sci:value>Generic</sci:value>
								<sci:value/>
								<sci:value>None</sci:value>
								<sci:value/>
							</sci:arg>
							<sci:arg name="RegistrationVersion" type="StringType" required="false" visibility="nevershow" multi="false">
								<sci:help>The server version when this component was registered</sci:help>
								<sci:value>6.1.0.17</sci:value>
							</sci:arg>
							<sci:arg name="Component Sticky Notes" type="StringType" required="false" visibility="nevershow" multi="false">
								<sci:help>Component Sticky Notes</sci:help>
							</sci:arg>
							<sci:arg name="Component Path" type="StringType" required="false" visibility="nevershow" multi="false">
								<sci:help>Location of the component in the database</sci:help>
								<sci:value>Components\Generic\Manipulators\Custom Manipulator (PilotScript)</sci:value>
							</sci:arg>
							<sci:arg name="ComponentLocalID" type="LongType" required="false" visibility="nevershow" multi="false">
								<sci:help>Local Component Identifier</sci:help>
								<sci:value>2</sci:value>
							</sci:arg>
						</sci:component>
					</sci:data>
					<sci:data object="SciTegic.EvaluateExpression.1">
						<sci:component name="Custom Manipulator (PilotScript)" version="2">
							<sci:arg name="Expression" type="ExpressionType" required="true" visibility="visible" multi="false" expanded="true" implbase="{0995D675-7EE2-432C-95DF-E91C14052B22}">
								<sci:help>Expression (or list of expressions separated by semi-colons) to evaluate.</sci:help>
								<sci:member>Initial Expression</sci:member>
								<sci:member>Final Expression</sci:member>
								<sci:member>Keep Calculated Properties</sci:member>
								<sci:value>/* for #aa in 1 .. numvalues(@seqprops)
	LOOP
	CHANGEPROPERTYTYPE( property(&apos;AA_&apos; . #aa) , &apos;SciTegic.value.IntegerFingerprintValue&apos;);
END LOOP; */
	
	
CHANGEPROPERTYTYPE(ProtFP , &apos;SciTegic.value.IntegerFingerprintValue&apos;);</sci:value>
							</sci:arg>
							<sci:arg name="Initial Expression" type="ExpressionType" required="false" visibility="visible" multi="false" implbase="{0995D675-7EE2-432C-95DF-E91C14052B22}">
								<sci:help>&lt;p&gt;
This expression is executed only the first time data passes into the component.
&lt;p/&gt; 
Since there is no data available at initialization time, only expressions referencing global properties are allowed.
&lt;/p&gt;</sci:help>
							</sci:arg>
							<sci:arg name="Final Expression" type="ExpressionType" required="false" visibility="visible" multi="false" implbase="{0995D675-7EE2-432C-95DF-E91C14052B22}">
								<sci:help>&lt;p&gt;
This expression is executed only at finalization (after the last data passes out of the component).
&lt;p/&gt; 
Since there is no data available at finalization time, only expressions referencing global properties are allowed.
&lt;/p&gt;</sci:help>
							</sci:arg>
							<sci:arg name="Keep Calculated Properties" type="BoolType" required="true" visibility="visible" multi="false" implbase="{0995D675-7EE2-432C-95DF-E91C14052B22}">
								<sci:help>Adds any properties calculated in this component to a data record&apos;s property list.</sci:help>
								<sci:legalval selected="true">True</sci:legalval>
								<sci:legalval>False</sci:legalval>
							</sci:arg>
							<sci:arg name="OnGeneralError" type="StringType" required="true" visibility="hidden" multi="false">
								<sci:help>When an recoverable error occurs during processing:  
  Halt: Terminate the execution of the network
  Fail: Continue execution of the network, passing data out the Fail(red) port
  Pass: Continue execution of the network, passing data out the Pass(green) port</sci:help>
								<sci:legalval selected="true">Halt</sci:legalval>
								<sci:legalval>Fail</sci:legalval>
								<sci:legalval>Pass</sci:legalval>
							</sci:arg>
							<sci:arg name="OnDataTypeError" type="StringType" required="true" visibility="hidden" multi="false">
								<sci:help>When an expected data type is not found during processing:  
  Halt: Terminate the execution of the network
  Fail: Continue execution of the network, passing data out the Fail(red) port
  Pass: Continue execution of the network, passing data out the Pass(green) port</sci:help>
								<sci:legalval selected="true">Halt</sci:legalval>
								<sci:legalval>Fail</sci:legalval>
								<sci:legalval>Pass</sci:legalval>
							</sci:arg>
							<sci:arg name="ComponentAttributes" type="StringType" required="false" visibility="hidden" multi="true">
								<sci:help>Component Attributes</sci:help>
								<sci:legalval selected="true">ComponentTakesInput</sci:legalval>
								<sci:legalval selected="true">ComponentReturnsPass</sci:legalval>
								<sci:legalval>ComponentReturnsFail</sci:legalval>
								<sci:legalval>ComponentRunsLocal</sci:legalval>
							</sci:arg>
							<sci:arg name="Do Screen" type="BoolType" required="false" visibility="nevershow" multi="false" implbase="{0995D675-7EE2-432C-95DF-E91C14052B22}">
								<sci:help>When TRUE, controls which exit port is used for
each data record by evaluating the final expression
(or only one) listed in the &quot;Expression&quot; parameter.
   -Pass (green) port when expression true
   -Fail (red) port when expression false</sci:help>
								<sci:legalval>True</sci:legalval>
								<sci:legalval selected="true">False</sci:legalval>
							</sci:arg>
							<sci:arg name="ExpressionVersion" type="LongType" required="false" visibility="nevershow" multi="false" implbase="{0995D675-7EE2-432C-95DF-E91C14052B22}">
								<sci:help>Version of expression parser to use.</sci:help>
								<sci:value>2</sci:value>
							</sci:arg>
							<sci:arg name="ComponentComment" type="StringType" required="false" visibility="nevershow" multi="false">
								<sci:help>Comment</sci:help>
								<sci:value>Processes commands expressed in PilotScript syntax to apply rapid
manipulations to data record properties. In this way, the component may be
customized to build a new, specialized data manipulation component.</sci:value>
							</sci:arg>
							<sci:arg name="Registrant" type="StringType" required="false" visibility="nevershow" multi="false">
								<sci:help>The user who registered this component.</sci:help>
								<sci:value>scitegic/core</sci:value>
							</sci:arg>
							<sci:arg name="RegistrationDate" type="StringType" required="false" visibility="nevershow" multi="false">
								<sci:help>The date this component was registered.</sci:help>
								<sci:value>Mon Apr 23 12:20:45 2007</sci:value>
							</sci:arg>
							<sci:arg name="ComponentUsage" type="StringType" required="false" visibility="nevershow" multi="false">
								<sci:help>Component Usage</sci:help>
								<sci:value>The &apos;Expression&apos;  is evaluated for each data record, and may alter and manipulate the properties of the data objects. The &apos;Initial expression&apos; is evaluated the first time data passes into the component and is typically used for initializing global variables. See the online documentation for full details of PilotScript expression syntax.

Input             - Data records
Output Pass  - All Data records</sci:value>
							</sci:arg>
							<sci:arg name="ComponentDisplayName" type="StringType" required="false" visibility="nevershow" multi="false">
								<sci:help>Display Name</sci:help>
								<sci:value>Transfer into fingerprints</sci:value>
							</sci:arg>
							<sci:arg name="DerivedFrom" type="StringType" required="false" visibility="nevershow" multi="false">
								<sci:help>The component this component is based upon.</sci:help>
								<sci:value>Custom Manipulator (PilotScript)</sci:value>
							</sci:arg>
							<sci:arg name="ComponentRunTimeID" type="StringType" required="false" visibility="nevershow" multi="false">
								<sci:help>Component RunTimeID</sci:help>
								<sci:value>0:0:2:3</sci:value>
							</sci:arg>
							<sci:arg name="CustomErrorText" type="StringType" required="false" visibility="nevershow" multi="false">
								<sci:help>Custom Error Message</sci:help>
							</sci:arg>
							<sci:arg name="ComponentIcon" type="StringType" required="true" visibility="nevershow" multi="false">
								<sci:help>Component Icon</sci:help>
								<sci:value>EXPRESSIONNODE</sci:value>
							</sci:arg>
							<sci:arg name="ComponentDisabled" type="LongType" required="false" visibility="nevershow" multi="false">
								<sci:help>Disabled</sci:help>
								<sci:value>0</sci:value>
							</sci:arg>
							<sci:arg name="ComponentGUID" type="StringType" required="false" visibility="nevershow" multi="false">
								<sci:help>GUID</sci:help>
								<sci:value>{0995D675-7EE2-432C-95DF-E91C14052B22}</sci:value>
							</sci:arg>
							<sci:arg name="ComponentPoint" type="StringType" required="false" visibility="nevershow" multi="false">
								<sci:help>Component Point</sci:help>
								<sci:value>938 -50</sci:value>
							</sci:arg>
							<sci:arg name="ComponentHelp" type="StringType" required="false" visibility="nevershow" multi="true">
								<sci:help>Fancy Help</sci:help>
								<sci:value>100</sci:value>
								<sci:value>Applies a PilotScript expression to each data record
</sci:value>
								<sci:value>&lt;p&gt;PilotScript is the native scripting language in Pipeline Pilot.  It is based on PL/SQL and allows you to query or alter the properties on data records.  For example, the expression:

&lt;blockquote&gt;
&lt;code&gt;A := 10;&lt;/code&gt;
&lt;/blockquote&gt;
creates a property named &quot;A&quot; and sets the value to &quot;10&quot;.&lt;/p&gt;

&lt;p&gt;For each incoming data record the PilotScript statements in &lt;i&gt;Expression&lt;/i&gt; are evaluated.&lt;/p&gt;

&lt;p&gt;&lt;b&gt;Notes:&lt;/b&gt;
&lt;ul&gt;
&lt;li&gt;To initialize global variables such as counters, use &lt;i&gt;Initial Expression&lt;/i&gt;.&lt;/li&gt; 
&lt;li&gt;To clean up global variables or calculate final results use &lt;i&gt;Final Expression&lt;/i&gt;.&lt;/li&gt;
&lt;li&gt;Parameters on Custom Manipulators do not become global variables that can be accessed via &lt;i&gt;@ParameterName&lt;/i&gt; syntax and can only be accessed by token substitution via &lt;i&gt;$(ParameterName)&lt;/i&gt; syntax.&lt;/li&gt;
&lt;/ul&gt;

&lt;p&gt;&lt;b&gt;See Also:&lt;/b&gt;&lt;/p&gt;
&lt;ul&gt;
&lt;li&gt;For more information on PilotScript, see &lt;a href=&quot;javascript:DoLink(&apos;scihelpdocs/user/pscript/pscript_overview.htm&apos;)&quot;&gt;PilotScript Overview&lt;/a&gt;.&lt;/li&gt;
&lt;li&gt;To use PilotScript to filter data records use &lt;a href=&quot;javascript:DoLink(&apos;{DD58ECD1-516F-48FE-A5DB-8328AED680F2}&apos;)&quot;&gt;Custom Filter (PilotScript)&lt;/a&gt;.&lt;/li&gt;
&lt;/ul&gt;

</sci:value>
								<sci:value>Generic</sci:value>
								<sci:value/>
								<sci:value>Generic</sci:value>
								<sci:value/>
								<sci:value>None</sci:value>
								<sci:value/>
							</sci:arg>
							<sci:arg name="RegistrationVersion" type="StringType" required="false" visibility="nevershow" multi="false">
								<sci:help>The server version when this component was registered</sci:help>
								<sci:value>6.1.0.17</sci:value>
							</sci:arg>
							<sci:arg name="Component Sticky Notes" type="StringType" required="false" visibility="nevershow" multi="false">
								<sci:help>Component Sticky Notes</sci:help>
							</sci:arg>
							<sci:arg name="Component Path" type="StringType" required="false" visibility="nevershow" multi="false">
								<sci:help>Location of the component in the database</sci:help>
								<sci:value>Components\Generic\Manipulators\Custom Manipulator (PilotScript)</sci:value>
							</sci:arg>
							<sci:arg name="ComponentLocalID" type="LongType" required="false" visibility="nevershow" multi="false">
								<sci:help>Local Component Identifier</sci:help>
								<sci:value>3</sci:value>
							</sci:arg>
						</sci:component>
					</sci:data>
					<sci:connectid from="0" to="1" type="true"/>
					<sci:connectid from="1" to="2" type="true"/>
					<sci:connectid from="2" to="3" type="true"/>
				</sci:protocol>
			</sci:data>
			<sci:data object="SciTegic.PropertyFunctions.1">
				<sci:component name="No-op" version="2">
					<sci:arg name="OnDataTypeError" type="StringType" required="true" visibility="hidden" multi="false">
						<sci:legalval selected="true">Halt</sci:legalval>
						<sci:legalval>Fail</sci:legalval>
						<sci:legalval>Pass</sci:legalval>
					</sci:arg>
					<sci:arg name="DataActionOnError" type="StringType" required="true" visibility="hidden" multi="false">
						<sci:help>When a General or DataType error occurs during processing:  
  LeaveData: The data is passed unalterd
  ClearData: The data is cleared before being passed (an empty data item)
  DeleteData: The data is deleted and not passed</sci:help>
						<sci:legalval selected="true">LeaveData</sci:legalval>
						<sci:legalval>ClearData</sci:legalval>
						<sci:legalval>DeleteData</sci:legalval>
					</sci:arg>
					<sci:arg name="ComponentAttributes" type="StringType" required="false" visibility="hidden" multi="true">
						<sci:help>Component Attributes</sci:help>
						<sci:legalval selected="true">ComponentTakesInput</sci:legalval>
						<sci:legalval selected="true">ComponentReturnsPass</sci:legalval>
						<sci:legalval>ComponentReturnsFail</sci:legalval>
						<sci:legalval>ComponentRunsLocal</sci:legalval>
					</sci:arg>
					<sci:arg name="OnGeneralError" type="StringType" required="true" visibility="hidden" multi="false">
						<sci:legalval selected="true">Halt</sci:legalval>
						<sci:legalval>Fail</sci:legalval>
						<sci:legalval>Pass</sci:legalval>
					</sci:arg>
					<sci:arg name="Action" type="StringType" required="true" visibility="nevershow" multi="false">
						<sci:help>the action to perform</sci:help>
						<sci:value>PassDataToPort</sci:value>
					</sci:arg>
					<sci:arg name="Port" type="LongType" required="true" visibility="nevershow" multi="false">
						<sci:help>the port to pass data to</sci:help>
						<sci:value>1</sci:value>
					</sci:arg>
					<sci:arg name="ComponentIcon" type="StringType" required="true" visibility="nevershow" multi="false">
						<sci:value>COMPONENTNODE</sci:value>
					</sci:arg>
					<sci:arg name="ComponentComment" type="StringType" required="false" visibility="nevershow" multi="false">
						<sci:help>Comment</sci:help>
						<sci:value>Passes all incoming records to the Pass port. Useful in subprotocols to capture the point of input. For example, to run an initialization pipeline before accepting input, use the No-Op component as the first component on the second pipeline.</sci:value>
					</sci:arg>
					<sci:arg name="Registrant" type="StringType" required="false" visibility="nevershow" multi="false">
						<sci:help>The user who registered this component.</sci:help>
						<sci:value>scitegic/core</sci:value>
					</sci:arg>
					<sci:arg name="RegistrationDate" type="StringType" required="false" visibility="nevershow" multi="false">
						<sci:help>The date this component was registered.</sci:help>
						<sci:value>Thu Sep 28 16:34:08 2006</sci:value>
					</sci:arg>
					<sci:arg name="ComponentUsage" type="StringType" required="false" visibility="nevershow" multi="false">
						<sci:help>Component Usage</sci:help>
						<sci:value>Pass all incoming records to pass port. Can be useful inside subprotocols with multiple input streams

Input             - Data records
Output Pass  - All Data records</sci:value>
					</sci:arg>
					<sci:arg name="ComponentDisplayName" type="StringType" required="false" visibility="nevershow" multi="false">
						<sci:value>No-op</sci:value>
					</sci:arg>
					<sci:arg name="DerivedFrom" type="StringType" required="false" visibility="nevershow" multi="false">
						<sci:help>The component this component is based upon.</sci:help>
						<sci:value>Evaluate Expression</sci:value>
					</sci:arg>
					<sci:arg name="ComponentDisabled" type="LongType" required="false" visibility="nevershow" multi="false">
						<sci:value>0</sci:value>
					</sci:arg>
					<sci:arg name="CustomErrorText" type="StringType" required="false" visibility="nevershow" multi="false"/>
					<sci:arg name="ComponentGUID" type="StringType" required="false" visibility="nevershow" multi="false">
						<sci:value>{6E468A38-A6F7-4371-B65B-501A3ED4C0D9}</sci:value>
					</sci:arg>
					<sci:arg name="ComponentPoint" type="StringType" required="false" visibility="nevershow" multi="false">
						<sci:value>2106 -95</sci:value>
					</sci:arg>
					<sci:arg name="ComponentHelp" type="StringType" required="false" visibility="nevershow" multi="true">
						<sci:value>100</sci:value>
						<sci:value>Sends all incoming records out the Pass port unchanged</sci:value>
						<sci:value>&lt;p&gt;Useful in subprotocols to capture the point of input. For example, if you wish to perform two different sequences of operations on the same input data, use No-op as the first component of the subprotocol and connect both pipes to the No-op output port.&lt;/p&gt;

&lt;p&gt;You can also use this component to simplify the layout for complex protocols. For example, if you have three Reader components that need to be connected to three Viewer components, placing a No-op in the middle reduces the number of required connections and clarifies the logic.&lt;/p&gt;
</sci:value>
						<sci:value>Generic</sci:value>
						<sci:value/>
						<sci:value>Generic</sci:value>
						<sci:value/>
						<sci:value>None</sci:value>
						<sci:value/>
					</sci:arg>
					<sci:arg name="RegistrationVersion" type="StringType" required="false" visibility="nevershow" multi="false">
						<sci:help>The server version when this component was registered</sci:help>
						<sci:value>6.0.1.1</sci:value>
					</sci:arg>
					<sci:arg name="Component Sticky Notes" type="StringType" required="false" visibility="nevershow" multi="false"/>
					<sci:arg name="ComponentLocalID" type="LongType" required="false" visibility="nevershow" multi="false">
						<sci:help>Local Component Identifier</sci:help>
						<sci:value>3</sci:value>
					</sci:arg>
					<sci:arg name="Component Path" type="StringType" required="false" visibility="nevershow" multi="false">
						<sci:value>Components\Data Access and Manipulation\Utilities\Subprotocol Utilities\No-op</sci:value>
					</sci:arg>
				</sci:component>
			</sci:data>
			<sci:data object="SciTegic.PropertyFunctions.1">
				<sci:component name="Remove Properties" version="2">
					<sci:arg name="PropertyList" type="StringType" required="true" visibility="visible" multi="false">
						<sci:help>The names of properties to remove from each data record entering the component</sci:help>
						<sci:value>Type, Length, variable</sci:value>
					</sci:arg>
					<sci:arg name="OnGeneralError" type="StringType" required="true" visibility="hidden" multi="false">
						<sci:legalval selected="true">Halt</sci:legalval>
						<sci:legalval>Fail</sci:legalval>
						<sci:legalval>Pass</sci:legalval>
					</sci:arg>
					<sci:arg name="OnDataTypeError" type="StringType" required="true" visibility="hidden" multi="false">
						<sci:legalval selected="true">Halt</sci:legalval>
						<sci:legalval>Fail</sci:legalval>
						<sci:legalval>Pass</sci:legalval>
					</sci:arg>
					<sci:arg name="ComponentAttributes" type="StringType" required="false" visibility="hidden" multi="true">
						<sci:help>Component Attributes</sci:help>
						<sci:legalval selected="true">ComponentTakesInput</sci:legalval>
						<sci:legalval selected="true">ComponentReturnsPass</sci:legalval>
						<sci:legalval>ComponentReturnsFail</sci:legalval>
						<sci:legalval>ComponentRunsLocal</sci:legalval>
					</sci:arg>
					<sci:arg name="Action" type="StringType" required="true" visibility="nevershow" multi="false">
						<sci:help>the action to perform</sci:help>
						<sci:value>Remove</sci:value>
					</sci:arg>
					<sci:arg name="Registrant" type="StringType" required="false" visibility="nevershow" multi="false">
						<sci:help>The user who registered this component.</sci:help>
						<sci:value>scitegic/core</sci:value>
					</sci:arg>
					<sci:arg name="RegistrationDate" type="StringType" required="false" visibility="nevershow" multi="false">
						<sci:help>The date this component was registered.</sci:help>
						<sci:value>Fri Sep 15 10:06:31 2006</sci:value>
					</sci:arg>
					<sci:arg name="ComponentComment" type="StringType" required="false" visibility="nevershow" multi="false">
						<sci:help>Component Comment</sci:help>
						<sci:value>Removes the specified properties from the property list.</sci:value>
					</sci:arg>
					<sci:arg name="ComponentUsage" type="StringType" required="false" visibility="nevershow" multi="false">
						<sci:help>Component Usage</sci:help>
						<sci:value>&apos;PropertyList&apos; contains a comma-separated list of the property names that you wish to remove.

Input             - Data records
Output Pass  - All Data records</sci:value>
					</sci:arg>
					<sci:arg name="ComponentDisplayName" type="StringType" required="false" visibility="nevershow" multi="false">
						<sci:value>Remove type and length property</sci:value>
					</sci:arg>
					<sci:arg name="ProtocolAutoLayout" type="BoolType" required="false" visibility="nevershow" multi="false">
						<sci:help>Protocol AutoLayout</sci:help>
						<sci:value>true</sci:value>
					</sci:arg>
					<sci:arg name="ProtocolShowComment" type="BoolType" required="false" visibility="nevershow" multi="false">
						<sci:help>Protocol ShowComment</sci:help>
						<sci:value>false</sci:value>
					</sci:arg>
					<sci:arg name="ProtocolComment" type="StringType" required="false" visibility="nevershow" multi="false">
						<sci:help>Add Protocol Comment Here</sci:help>
						<sci:value>Add Protocol Comment Here</sci:value>
					</sci:arg>
					<sci:arg name="ComponentDisabled" type="LongType" required="false" visibility="nevershow" multi="false">
						<sci:value>0</sci:value>
					</sci:arg>
					<sci:arg name="CustomErrorText" type="StringType" required="false" visibility="nevershow" multi="false"/>
					<sci:arg name="ComponentIcon" type="StringType" required="true" visibility="nevershow" multi="false">
						<sci:value>EXPRESSIONNODE</sci:value>
					</sci:arg>
					<sci:arg name="ComponentRevision" type="LongType" required="true" visibility="nevershow" multi="false">
						<sci:help>Component Revision</sci:help>
						<sci:value>100</sci:value>
					</sci:arg>
					<sci:arg name="DerivedFrom" type="StringType" required="false" visibility="nevershow" multi="false">
						<sci:help>The component this component is based upon.</sci:help>
						<sci:value>SubProtocol</sci:value>
					</sci:arg>
					<sci:arg name="ProtocolScale" type="LongType" required="false" visibility="nevershow" multi="false">
						<sci:help>Protocol Scale</sci:help>
						<sci:value>0</sci:value>
					</sci:arg>
					<sci:arg name="ComponentPoint" type="StringType" required="false" visibility="nevershow" multi="false">
						<sci:value>2394 -95</sci:value>
					</sci:arg>
					<sci:arg name="ComponentGUID" type="StringType" required="false" visibility="nevershow" multi="false">
						<sci:value>{C2ED35FF-5397-4877-AADB-10F1A15D60E2}</sci:value>
					</sci:arg>
					<sci:arg name="ComponentHelp" type="StringType" required="false" visibility="nevershow" multi="true">
						<sci:value>100</sci:value>
						<sci:value>Removes the specified properties</sci:value>
						<sci:value>For each data record that enters the component, the properties specified by &lt;i&gt;PropertyList&lt;/i&gt; are removed from the  record. To specify more than one property to be removed, use a comma separated list.

&lt;p&gt;&lt;b&gt;See Also:&lt;/b&gt;&lt;/p&gt;
&lt;p&gt;To keep only a few properties from a long list, it may be more efficient to instead use &lt;a href=&quot;javascript:DoLink(&apos;{456195EF-9708-4367-B3DD-21EBF3796604}&apos;)&quot;&gt;Keep Properties&lt;/a&gt;.&lt;/p&gt;</sci:value>
						<sci:value>Generic</sci:value>
						<sci:value/>
						<sci:value>Generic</sci:value>
						<sci:value>Data records with the specified properties removed</sci:value>
						<sci:value>None</sci:value>
						<sci:value/>
					</sci:arg>
					<sci:arg name="RegistrationVersion" type="StringType" required="false" visibility="nevershow" multi="false">
						<sci:help>The server version when this component was registered</sci:help>
						<sci:value>6.0.0.46</sci:value>
					</sci:arg>
					<sci:arg name="Component Sticky Notes" type="StringType" required="false" visibility="nevershow" multi="false"/>
					<sci:arg name="ByReference" type="BoolType" required="false" visibility="nevershow" multi="false">
						<sci:help>By Ref</sci:help>
						<sci:value>0</sci:value>
					</sci:arg>
					<sci:arg name="Protocol Sticky Notes" type="StringType" required="false" visibility="nevershow" multi="false">
						<sci:help>Protocol Sticky Notes</sci:help>
					</sci:arg>
					<sci:arg name="ComponentLocalID" type="LongType" required="false" visibility="nevershow" multi="false">
						<sci:help>Local Component Identifier</sci:help>
						<sci:value>4</sci:value>
					</sci:arg>
					<sci:arg name="Component Path" type="StringType" required="false" visibility="nevershow" multi="false">
						<sci:value>Components\Data Access and Manipulation\Manipulators\Remove Properties</sci:value>
					</sci:arg>
				</sci:component>
			</sci:data>
			<sci:data object="SciTegic.PropertyFunctions.1">
				<sci:component name="No-op" version="2">
					<sci:arg name="OnDataTypeError" type="StringType" required="true" visibility="hidden" multi="false">
						<sci:legalval selected="true">Halt</sci:legalval>
						<sci:legalval>Fail</sci:legalval>
						<sci:legalval>Pass</sci:legalval>
					</sci:arg>
					<sci:arg name="DataActionOnError" type="StringType" required="true" visibility="hidden" multi="false">
						<sci:help>When a General or DataType error occurs during processing:  
  LeaveData: The data is passed unalterd
  ClearData: The data is cleared before being passed (an empty data item)
  DeleteData: The data is deleted and not passed</sci:help>
						<sci:legalval selected="true">LeaveData</sci:legalval>
						<sci:legalval>ClearData</sci:legalval>
						<sci:legalval>DeleteData</sci:legalval>
					</sci:arg>
					<sci:arg name="ComponentAttributes" type="StringType" required="false" visibility="hidden" multi="true">
						<sci:help>Component Attributes</sci:help>
						<sci:legalval selected="true">ComponentTakesInput</sci:legalval>
						<sci:legalval selected="true">ComponentReturnsPass</sci:legalval>
						<sci:legalval>ComponentReturnsFail</sci:legalval>
						<sci:legalval>ComponentRunsLocal</sci:legalval>
					</sci:arg>
					<sci:arg name="OnGeneralError" type="StringType" required="true" visibility="hidden" multi="false">
						<sci:legalval selected="true">Halt</sci:legalval>
						<sci:legalval>Fail</sci:legalval>
						<sci:legalval>Pass</sci:legalval>
					</sci:arg>
					<sci:arg name="Action" type="StringType" required="true" visibility="nevershow" multi="false">
						<sci:help>the action to perform</sci:help>
						<sci:value>PassDataToPort</sci:value>
					</sci:arg>
					<sci:arg name="Port" type="LongType" required="true" visibility="nevershow" multi="false">
						<sci:help>the port to pass data to</sci:help>
						<sci:value>1</sci:value>
					</sci:arg>
					<sci:arg name="ComponentIcon" type="StringType" required="true" visibility="nevershow" multi="false">
						<sci:value>COMPONENTNODE</sci:value>
					</sci:arg>
					<sci:arg name="ComponentComment" type="StringType" required="false" visibility="nevershow" multi="false">
						<sci:help>Comment</sci:help>
						<sci:value>Passes all incoming records to the Pass port. Useful in subprotocols to capture the point of input. For example, to run an initialization pipeline before accepting input, use the No-Op component as the first component on the second pipeline.</sci:value>
					</sci:arg>
					<sci:arg name="Registrant" type="StringType" required="false" visibility="nevershow" multi="false">
						<sci:help>The user who registered this component.</sci:help>
						<sci:value>scitegic/core</sci:value>
					</sci:arg>
					<sci:arg name="RegistrationDate" type="StringType" required="false" visibility="nevershow" multi="false">
						<sci:help>The date this component was registered.</sci:help>
						<sci:value>Thu Sep 28 16:34:08 2006</sci:value>
					</sci:arg>
					<sci:arg name="ComponentUsage" type="StringType" required="false" visibility="nevershow" multi="false">
						<sci:help>Component Usage</sci:help>
						<sci:value>Pass all incoming records to pass port. Can be useful inside subprotocols with multiple input streams

Input             - Data records
Output Pass  - All Data records</sci:value>
					</sci:arg>
					<sci:arg name="ComponentDisplayName" type="StringType" required="false" visibility="nevershow" multi="false">
						<sci:value>No-op</sci:value>
					</sci:arg>
					<sci:arg name="DerivedFrom" type="StringType" required="false" visibility="nevershow" multi="false">
						<sci:help>The component this component is based upon.</sci:help>
						<sci:value>Evaluate Expression</sci:value>
					</sci:arg>
					<sci:arg name="ComponentDisabled" type="LongType" required="false" visibility="nevershow" multi="false">
						<sci:value>0</sci:value>
					</sci:arg>
					<sci:arg name="CustomErrorText" type="StringType" required="false" visibility="nevershow" multi="false"/>
					<sci:arg name="ComponentGUID" type="StringType" required="false" visibility="nevershow" multi="false">
						<sci:value>{6E468A38-A6F7-4371-B65B-501A3ED4C0D9}</sci:value>
					</sci:arg>
					<sci:arg name="ComponentPoint" type="StringType" required="false" visibility="nevershow" multi="false">
						<sci:value>1242 -495</sci:value>
					</sci:arg>
					<sci:arg name="ComponentHelp" type="StringType" required="false" visibility="nevershow" multi="true">
						<sci:value>100</sci:value>
						<sci:value>Sends all incoming records out the Pass port unchanged</sci:value>
						<sci:value>&lt;p&gt;Useful in subprotocols to capture the point of input. For example, if you wish to perform two different sequences of operations on the same input data, use No-op as the first component of the subprotocol and connect both pipes to the No-op output port.&lt;/p&gt;

&lt;p&gt;You can also use this component to simplify the layout for complex protocols. For example, if you have three Reader components that need to be connected to three Viewer components, placing a No-op in the middle reduces the number of required connections and clarifies the logic.&lt;/p&gt;
</sci:value>
						<sci:value>Generic</sci:value>
						<sci:value/>
						<sci:value>Generic</sci:value>
						<sci:value/>
						<sci:value>None</sci:value>
						<sci:value/>
					</sci:arg>
					<sci:arg name="RegistrationVersion" type="StringType" required="false" visibility="nevershow" multi="false">
						<sci:help>The server version when this component was registered</sci:help>
						<sci:value>6.0.1.1</sci:value>
					</sci:arg>
					<sci:arg name="Component Sticky Notes" type="StringType" required="false" visibility="nevershow" multi="false"/>
					<sci:arg name="ComponentLocalID" type="LongType" required="false" visibility="nevershow" multi="false">
						<sci:help>Local Component Identifier</sci:help>
						<sci:value>5</sci:value>
					</sci:arg>
					<sci:arg name="Component Path" type="StringType" required="false" visibility="nevershow" multi="false">
						<sci:value>Components\Data Access and Manipulation\Utilities\Subprotocol Utilities\No-op</sci:value>
					</sci:arg>
				</sci:component>
			</sci:data>
			<sci:data object="SciTegic.EvaluateExpression.1">
				<sci:component name="Custom Filter (PilotScript)" version="2">
					<sci:arg name="Expression" type="ExpressionType" required="true" visibility="visible" multi="false" implbase="{DD58ECD1-516F-48FE-A5DB-8328AED680F2}">
						<sci:help>The PilotScript expression used to filter the data.</sci:help>
						<sci:member>Initial Expression</sci:member>
						<sci:member>Final Expression</sci:member>
						<sci:member>Keep Calculated Properties</sci:member>
						<sci:value>Type = &apos;Blosum&apos; ;</sci:value>
					</sci:arg>
					<sci:arg name="Initial Expression" type="ExpressionType" required="false" visibility="visible" multi="false" implbase="{DD58ECD1-516F-48FE-A5DB-8328AED680F2}">
						<sci:help>&lt;p&gt;
An expression evaluated only when the component
is first initialized (when the first data record enters).
&lt;p/&gt;
Since there is no data available at initialization time, only expressions referencing global properties are allowed.
&lt;/p&gt;</sci:help>
					</sci:arg>
					<sci:arg name="Final Expression" type="ExpressionType" required="false" visibility="visible" multi="false" implbase="{DD58ECD1-516F-48FE-A5DB-8328AED680F2}">
						<sci:help>&lt;p&gt;
An expression evaluated only when the
component is finalized (once the last data
record has passed).
&lt;p/&gt;
Since there is no data available at finalization time, only expressions referencing global properties are allowed.
&lt;/p&gt;</sci:help>
					</sci:arg>
					<sci:arg name="Keep Calculated Properties" type="BoolType" required="true" visibility="visible" multi="false" implbase="{DD58ECD1-516F-48FE-A5DB-8328AED680F2}">
						<sci:help>Allows any properties that were calculated in
&quot;Expression&quot; to be included with the exiting
record.
Otherwise, these properties are removed after
the evaluation is complete.</sci:help>
						<sci:legalval>True</sci:legalval>
						<sci:legalval selected="true">False</sci:legalval>
					</sci:arg>
					<sci:arg name="OnGeneralError" type="StringType" required="true" visibility="hidden" multi="false">
						<sci:legalval selected="true">Halt</sci:legalval>
						<sci:legalval>Fail</sci:legalval>
						<sci:legalval>Pass</sci:legalval>
					</sci:arg>
					<sci:arg name="OnDataTypeError" type="StringType" required="true" visibility="hidden" multi="false">
						<sci:legalval selected="true">Halt</sci:legalval>
						<sci:legalval>Fail</sci:legalval>
						<sci:legalval>Pass</sci:legalval>
					</sci:arg>
					<sci:arg name="ComponentAttributes" type="StringType" required="false" visibility="hidden" multi="true">
						<sci:help>Component Attributes</sci:help>
						<sci:legalval selected="true">ComponentTakesInput</sci:legalval>
						<sci:legalval selected="true">ComponentReturnsPass</sci:legalval>
						<sci:legalval>ComponentReturnsFail</sci:legalval>
						<sci:legalval>ComponentRunsLocal</sci:legalval>
					</sci:arg>
					<sci:arg name="ExpressionVersion" type="LongType" required="false" visibility="nevershow" multi="false" implbase="{DD58ECD1-516F-48FE-A5DB-8328AED680F2}">
						<sci:help>Version of expression parser to use.</sci:help>
						<sci:value>2</sci:value>
					</sci:arg>
					<sci:arg name="ComponentComment" type="StringType" required="false" visibility="nevershow" multi="false">
						<sci:help>Comment</sci:help>
						<sci:value>Allows you to filter using the result from a PilotScript expression. The expression you specify is evaluated for each incoming data record, and is evaluated to a True or False value. If multiple statements are present, then the value of the last statement is used.</sci:value>
					</sci:arg>
					<sci:arg name="Registrant" type="StringType" required="false" visibility="nevershow" multi="false">
						<sci:help>The user who registered this component.</sci:help>
						<sci:value>scitegic/core</sci:value>
					</sci:arg>
					<sci:arg name="RegistrationDate" type="StringType" required="false" visibility="nevershow" multi="false">
						<sci:help>The date this component was registered.</sci:help>
						<sci:value>Mon Apr 23 12:21:34 2007</sci:value>
					</sci:arg>
					<sci:arg name="ComponentUsage" type="StringType" required="false" visibility="nevershow" multi="false">
						<sci:help>Component Usage</sci:help>
						<sci:value>The &apos;Expression&apos; is evaluated for each incoming data record.  The last statement in the expression evaluates to a boolean value  (true/false or nonzero/zero) and determines the fate of the data record:  Records which evaluate to &apos;true&apos; are passed out the Pass port; those which evaluate to &apos;false&apos; are passed out the &apos;Fail&apos; port.

Input             - Data records
Output Pass  - Data records which evaluate &apos;true&apos;
Output Fail    - Data records which evaluate &apos;false&apos;</sci:value>
					</sci:arg>
					<sci:arg name="ComponentDisplayName" type="StringType" required="false" visibility="nevershow" multi="false">
						<sci:value>Custom Filter (PilotScript)</sci:value>
					</sci:arg>
					<sci:arg name="CustomErrorText" type="StringType" required="false" visibility="nevershow" multi="false"/>
					<sci:arg name="ComponentIcon" type="StringType" required="true" visibility="nevershow" multi="false">
						<sci:value>FILTERNODE</sci:value>
					</sci:arg>
					<sci:arg name="DerivedFrom" type="StringType" required="false" visibility="nevershow" multi="false">
						<sci:help>The component this component is based upon.</sci:help>
						<sci:value>Custom Filter (PilotScript)</sci:value>
					</sci:arg>
					<sci:arg name="ComponentDisabled" type="LongType" required="false" visibility="nevershow" multi="false">
						<sci:value>0</sci:value>
					</sci:arg>
					<sci:arg name="ComponentGUID" type="StringType" required="false" visibility="nevershow" multi="false">
						<sci:value>{DD58ECD1-516F-48FE-A5DB-8328AED680F2}</sci:value>
					</sci:arg>
					<sci:arg name="ComponentPoint" type="StringType" required="false" visibility="nevershow" multi="false">
						<sci:value>1530 -495</sci:value>
					</sci:arg>
					<sci:arg name="ComponentHelp" type="StringType" required="false" visibility="nevershow" multi="true">
						<sci:value>100</sci:value>
						<sci:value>Passes data records for which a PilotScript expression evaluates to True

</sci:value>
						<sci:value>&lt;p&gt;For each incoming data record, the PilotScript statements in &lt;i&gt;Expression&lt;/i&gt; are evaluated. If the last statement in the expression evaluates to True or non-zero, the record is sent out the Pass port. Otherwise it is sent out the Fail port.&lt;/p&gt;
&lt;p&gt;&lt;b&gt;Notes:&lt;/b&gt;
&lt;ul&gt;
&lt;li&gt;To initialize global variables such as counters, use &lt;i&gt;Initial Expression&lt;/i&gt;.&lt;/li&gt; 
&lt;li&gt;To clean up global variables or calculate final results use &lt;i&gt;Final Expression&lt;/i&gt;.&lt;/li&gt;
&lt;li&gt;Parameters on Custom Manipulators do not become global variables that can be accessed via &lt;i&gt;@ParameterName&lt;/i&gt; syntax and can only be accessed by token substitution via &lt;i&gt;$(ParameterName)&lt;/i&gt; syntax.&lt;/li&gt;
&lt;/ul&gt;
&lt;/ul&gt;
</sci:value>
						<sci:value>Generic</sci:value>
						<sci:value/>
						<sci:value>Generic</sci:value>
						<sci:value>Data records for which the final expression in the PilotScript evaluates to True or non-zero</sci:value>
						<sci:value>Generic</sci:value>
						<sci:value>Data records for which the final expression in the PilotScript evaluates to False or zero</sci:value>
					</sci:arg>
					<sci:arg name="Component Sticky Notes" type="StringType" required="false" visibility="nevershow" multi="false"/>
					<sci:arg name="ComponentLocalID" type="LongType" required="false" visibility="nevershow" multi="false">
						<sci:help>Local Component Identifier</sci:help>
						<sci:value>6</sci:value>
					</sci:arg>
					<sci:arg name="Component Path" type="StringType" required="false" visibility="nevershow" multi="false">
						<sci:value>Components\Data Access and Manipulation\Filters\Custom Filter (PilotScript)</sci:value>
					</sci:arg>
				</sci:component>
				<sci:proplist>
					<sci:propval name="RegistrationVersion">6.1.0.17</sci:propval>
				</sci:proplist>
			</sci:data>
			<sci:data object="SciTegic.Protocol.1">
				<sci:component name="Subprotocol" version="2">
					<sci:arg name="Tempfiles" type="StringType" required="false" visibility="visible" multi="false" uimpl="true">
						<sci:help>&lt;/p&gt;A comma delimited list of global properties, each of which will automatically hold the name of a file in the job&apos;s temporary folder, whose name is guaranteed to be unique.&lt;p/&gt;For each global name, an additional global is created (with the suffix &lt;i&gt;_Filename&lt;/i&gt;) that hold just the leaf file name of the temporary file.&lt;p/&gt;</sci:help>
					</sci:arg>
					<sci:arg name="DeclareLocal" type="StringType" required="false" visibility="visible" multi="false" uimpl="true">
						<sci:help>&lt;p&gt;Lists a set of properties (without the @) to create on the global property list for this subprotocol. Such properties can only be accessed within the scope of this subprotocol and its descendent subprotocols.&lt;p/&gt;Any global property not declared in this way is created on the top level global property list and is accessible from all protocols, but may collide with another property of the same name.&lt;p/&gt;Scoping global properties to the subprotocol where they are used is highly recommended.&lt;/p&gt;</sci:help>
					</sci:arg>
					<sci:arg name="RunToCompletion" type="BoolType" required="false" visibility="visible" multi="false" uimpl="true">
						<sci:help>When RunToCompletion is set to True, the subprotocol is re-initialized and executed in its entirety for each record it processes.</sci:help>
						<sci:legalval>True</sci:legalval>
						<sci:legalval selected="true">False</sci:legalval>
					</sci:arg>
					<sci:arg name="Parallel Processing Options" type="BoolType" required="false" visibility="visible" multi="false" uimpl="true">
						<sci:help>&lt;p&gt;&lt;b&gt;Note:&lt;/b&gt; This is a prototype feature, which we are making available
because we feel it is a useful technique to improve data throughput speeds in many situations. In particular, it can help to optimize resource use on multi-CPU and multi-core machines and on server clusters.
We welcome your feedback on scenarios where it works well, scenarios where it does not, and any other opinions you have about this utility.
&lt;/p&gt;&lt;hr/&gt;&lt;p&gt;
When set to True, this set of options allow the subprotocol to execute in parallel on one or more independent Pipeline Pilot servers, running local or remote.  Additional parameters control the number of data records to send in each process batch, the list of Pipeline Pilot servers to use, the number of protocol processes that can be executed on each server, and whether to preserve the order of the processed data records.
&lt;/p&gt;&lt;p&gt;
Use this option judiciously, since it will not increase throughput in all circumstances. In general, it will yield improved performance when the parallelization benefits outweigh the data transfer overhead for the specified batch size.
&lt;/p&gt;&lt;p&gt;
For more information on the parallel subprotocol options, see &lt;a href=&quot;javascript:DoLink(&apos;scihelpdocs/user/subprots/subprot_parallel_processing.htm&apos;)&quot;&gt;Parallel Processing Subprotocols&lt;/a&gt;.
&lt;/p&gt;
</sci:help>
						<sci:member>Parallel Processing Options Batch Size</sci:member>
						<sci:member>Parallel Processing Options Server</sci:member>
						<sci:member>Parallel Processing Options Preserve Order</sci:member>
						<sci:legalval>True</sci:legalval>
						<sci:legalval selected="true">False</sci:legalval>
					</sci:arg>
					<sci:arg name="Parallel Processing Options Batch Size" type="LongType" required="true" visibility="visible" multi="false" uimpl="true">
						<sci:help>The number of records to send to the remote server(s) for each subprotocol execution.  In general, performance is optimized when the amount of time required to process each batch is at least 10 seconds (note that this can vary depending on the characteristics of the remote server&apos;s hardware)</sci:help>
						<sci:enabledscript>SetDisabledDetails(&quot;This parameter is only applicable if &apos;Parallel Processing Options&apos; is &apos;True&apos;&quot;);
Parameter(&apos;Parallel Processing Options&apos;);</sci:enabledscript>
						<sci:value>25</sci:value>
					</sci:arg>
					<sci:arg name="Parallel Processing Options Server" type="StringType" required="false" visibility="visible" multi="true" expanded="true" legalvalsenforced="false" uimpl="true">
						<sci:help>&lt;p&gt;
Comma separated list of Pipeline Pilot servers on which to execute the parallel subprotocol.  The server names should be in the same format as the Pipeline Pilot Client&apos;s change server dialog (server-name:port-number).
&lt;/p&gt;&lt;p&gt;
Specifying &lt;b&gt;localhost&lt;/b&gt; as a server will cause the subprotocol to use its own Pipeline Pilot server.  This can be helpful on multi-CPU/multi-core systems (where the subprotocol jobs are spawned on the same machine) and Pipeline Pilot Linux clusters (where &apos;localhost&apos; requests spawning the subprotocol jobs on the same cluster).
&lt;/p&gt;</sci:help>
						<sci:member>Parallel Processing Options Server Processes</sci:member>
						<sci:validscript>SetInvalidDetails(&apos;This parameter is required.&apos;);
Parameter() ne &apos;&apos;;</sci:validscript>
						<sci:enabledscript>SetDisabledDetails(&quot;This parameter is only applicable if &apos;Parallel Processing Options&apos; is &apos;True&apos;&quot;);
Parameter(&apos;Parallel Processing Options&apos;);</sci:enabledscript>
					</sci:arg>
					<sci:arg name="Parallel Processing Options Server Processes" type="StringType" required="false" visibility="visible" multi="false" uimpl="true">
						<sci:help>Comma separated list of maximum number of batches that can be simultaneously executed on each remote server.  The number of entries in this parameter must equal the number of servers. If &apos;*&apos; is specified as the number of processes, then that server will only launch as many batches as the administrator of the remote server has permitted.</sci:help>
						<sci:validscript>/* Server Processes must have the same number of comma separated entries as the Server parameter and must have a value*/
#processes := parameter();
expand(&apos;,&apos;, #processes);
#servers := parameter(&apos;Parallel Processing Options Server&apos;);
expand(&apos;,&apos;, #servers);

if (numvalues(#processes) == 0) then
	SetInvalidDetails(&apos;This parameter is required.&apos;);
else
	SetInvalidDetails(&apos;The number of server processes (&apos; . numvalues(#processes) . &apos;) must equal the number of servers (&apos; . numvalues(#servers) . &apos;).&apos;);
end if;
numvalues(#processes) &gt; 0 and numvalues(#processes) == numvalues(#servers);</sci:validscript>
						<sci:enabledscript>SetDisabledDetails(&quot;This parameter is only applicable if &apos;Parallel Processing Options&apos; is &apos;True&apos;&quot;);
Parameter(&apos;Parallel Processing Options&apos;);</sci:enabledscript>
					</sci:arg>
					<sci:arg name="Parallel Processing Options Preserve Order" type="BoolType" required="false" visibility="visible" multi="false" uimpl="true">
						<sci:help>Whether to preserve the order of the data as it enters and leaves the remote subprotocol.</sci:help>
						<sci:enabledscript>SetDisabledDetails(&quot;This parameter is only applicable if &apos;Parallel Processing Options&apos; is &apos;True&apos;&quot;);
Parameter(&apos;Parallel Processing Options&apos;);</sci:enabledscript>
						<sci:legalval selected="true">True</sci:legalval>
						<sci:legalval>False</sci:legalval>
					</sci:arg>
					<sci:arg name="OnGeneralError" type="StringType" required="true" visibility="hidden" multi="false">
						<sci:legalval selected="true">Halt</sci:legalval>
						<sci:legalval>Fail</sci:legalval>
						<sci:legalval>Pass</sci:legalval>
					</sci:arg>
					<sci:arg name="OnDataTypeError" type="StringType" required="true" visibility="hidden" multi="false">
						<sci:legalval selected="true">Halt</sci:legalval>
						<sci:legalval>Fail</sci:legalval>
						<sci:legalval>Pass</sci:legalval>
					</sci:arg>
					<sci:arg name="ComponentAttributes" type="StringType" required="false" visibility="hidden" multi="true">
						<sci:help>Component Attributes</sci:help>
						<sci:legalval selected="true">ComponentTakesInput</sci:legalval>
						<sci:legalval selected="true">ComponentReturnsPass</sci:legalval>
						<sci:legalval>ComponentReturnsFail</sci:legalval>
						<sci:legalval>ComponentRunsLocal</sci:legalval>
					</sci:arg>
					<sci:arg name="ComponentComment" type="StringType" required="false" visibility="nevershow" multi="false">
						<sci:help>Component Comment</sci:help>
						<sci:value>Defines a subprotocol in a pipeline. When you are creating a pipeline that requires a subprotocol as a component, drag this component into the pipeline, open it, and add components to it.</sci:value>
					</sci:arg>
					<sci:arg name="ComponentUsage" type="StringType" required="false" visibility="nevershow" multi="false">
						<sci:help>Component Usage</sci:help>
						<sci:value>When you are creating a pipeline which requires a subprotocol as 
a component, you can drag this SubProtocol component into the 
pipeline, open it, and add components into it.</sci:value>
					</sci:arg>
					<sci:arg name="ComponentDisplayName" type="StringType" required="false" visibility="nevershow" multi="false">
						<sci:value>Blosum_Integers</sci:value>
					</sci:arg>
					<sci:arg name="ProtocolAutoLayout" type="BoolType" required="false" visibility="nevershow" multi="false">
						<sci:help>Protocol AutoLayout</sci:help>
						<sci:value>1</sci:value>
					</sci:arg>
					<sci:arg name="ProtocolShowComment" type="BoolType" required="false" visibility="nevershow" multi="false">
						<sci:help>Protocol ShowComment</sci:help>
						<sci:value>true</sci:value>
					</sci:arg>
					<sci:arg name="ProtocolComment" type="StringType" required="false" visibility="nevershow" multi="false">
						<sci:help>Add Protocol Comment Here</sci:help>
						<sci:value>Add Protocol Comment Here</sci:value>
					</sci:arg>
					<sci:arg name="ComponentDisabled" type="LongType" required="false" visibility="nevershow" multi="false">
						<sci:value>0</sci:value>
					</sci:arg>
					<sci:arg name="CustomErrorText" type="StringType" required="false" visibility="nevershow" multi="false"/>
					<sci:arg name="ComponentIcon" type="StringType" required="true" visibility="nevershow" multi="false">
						<sci:value>EXPRESSIONNODE</sci:value>
					</sci:arg>
					<sci:arg name="ComponentRevision" type="LongType" required="true" visibility="nevershow" multi="false">
						<sci:help>Component Revision</sci:help>
						<sci:value>100</sci:value>
					</sci:arg>
					<sci:arg name="DerivedFrom" type="StringType" required="false" visibility="nevershow" multi="false">
						<sci:help>The component this component is based upon.</sci:help>
						<sci:value>SubProtocol</sci:value>
					</sci:arg>
					<sci:arg name="ComponentGUID" type="StringType" required="false" visibility="nevershow" multi="false">
						<sci:value>{17001C74-63CE-4B4B-B37C-F0EAA19CE4AA}</sci:value>
					</sci:arg>
					<sci:arg name="ComponentPoint" type="StringType" required="false" visibility="nevershow" multi="false">
						<sci:value>1818 -495</sci:value>
					</sci:arg>
					<sci:arg name="ByReference" type="BoolType" required="false" visibility="nevershow" multi="false">
						<sci:help>By Ref</sci:help>
						<sci:value>0</sci:value>
					</sci:arg>
					<sci:arg name="ComponentHelp" type="StringType" required="false" visibility="nevershow" multi="true">
						<sci:value>100</sci:value>
						<sci:value>Builds subprotocols in Pipeline Pilot.</sci:value>
						<sci:value>&lt;p&gt;
Use a subprotocol to collapse one or more components into a single item. Open a subprotocol to view or edit its contents. 
&lt;/p&gt;&lt;p&gt;
To define input and output ports, display icon, and parameter settings, right-click and select Edit. You can save subprotocols and reuse them. For more information, see the User Guide help for &lt;a href=&quot;javascript:DoLink(&apos;scihelpdocs/user/subprots/subprot_overview.htm&apos;)&quot;&gt;Subprotocols Overview&lt;/a&gt;.
&lt;/p&gt;&lt;p&gt;
For more information on the parallel subprotocol options, see &lt;a href=&quot;javascript:DoLink(&apos;scihelpdocs/user/subprots/subprot_parallel_processing.htm&apos;)&quot;&gt;Parallel Processing Subprotocols&lt;/a&gt;.
&lt;/p&gt;&lt;p&gt;
Tip: Any component can be made into a shortcut, so that the latest version is always used. For more information, see &lt;a href=&quot;javascript:DoLink(&apos;scihelpdocs/user/subprots/shortcuts.htm&apos;)&quot;&gt;Creating Shortcuts&lt;/a&gt;.
&lt;/p&gt;</sci:value>
						<sci:value>Generic</sci:value>
						<sci:value/>
						<sci:value>Generic</sci:value>
						<sci:value>Records passing out of any unconnected pass ports of components inside the subprotocol</sci:value>
						<sci:value>None</sci:value>
						<sci:value>Records passing out of any unconnected fail ports of components inside the subprotocol</sci:value>
					</sci:arg>
					<sci:arg name="RegistrationVersion" type="StringType" required="false" visibility="nevershow" multi="false">
						<sci:help>The server version when this component was registered</sci:help>
						<sci:value>6.1.0.21</sci:value>
					</sci:arg>
					<sci:arg name="Component Sticky Notes" type="StringType" required="false" visibility="nevershow" multi="false"/>
					<sci:arg name="Protocol Sticky Notes" type="StringType" required="false" visibility="nevershow" multi="false">
						<sci:help>Protocol Sticky Notes</sci:help>
					</sci:arg>
					<sci:arg name="ProtocolScale2" type="LongType" required="false" visibility="nevershow" multi="false">
						<sci:help>Protocol Scale</sci:help>
						<sci:value>100</sci:value>
					</sci:arg>
					<sci:arg name="Protocol Options" type="StringType" required="false" visibility="nevershow" multi="false">
						<sci:help>Protocol Options</sci:help>
						<sci:legalval>Make Shortcut by Default</sci:legalval>
						<sci:legalval>Owner Access Only</sci:legalval>
					</sci:arg>
					<sci:arg name="Registrant" type="StringType" required="false" visibility="nevershow" multi="false">
						<sci:help>The user who registered this component.</sci:help>
						<sci:value>scitegic/core</sci:value>
					</sci:arg>
					<sci:arg name="RegistrationDate" type="StringType" required="false" visibility="nevershow" multi="false">
						<sci:help>The date this component was registered.</sci:help>
						<sci:value>Tue May 01 14:06:30 2007</sci:value>
					</sci:arg>
					<sci:arg name="ComponentLocalID" type="LongType" required="false" visibility="nevershow" multi="false">
						<sci:help>Local Component Identifier</sci:help>
						<sci:value>7</sci:value>
					</sci:arg>
					<sci:arg name="Component Path" type="StringType" required="false" visibility="nevershow" multi="false">
						<sci:value>Components\Data Access and Manipulation\Utilities\Subprotocol Utilities\Subprotocol</sci:value>
					</sci:arg>
				</sci:component>
				<sci:protocol>
					<sci:data object="SciTegic.PropertyFunctions.1">
						<sci:component name="No-op" version="2">
							<sci:arg name="OnDataTypeError" type="StringType" required="true" visibility="hidden" multi="false">
								<sci:help>When an expected data type is not found during processing:  
  Halt: Terminate the execution of the network
  Fail: Continue execution of the network, passing data out the Fail(red) port
  Pass: Continue execution of the network, passing data out the Pass(green) port</sci:help>
								<sci:legalval selected="true">Halt</sci:legalval>
								<sci:legalval>Fail</sci:legalval>
								<sci:legalval>Pass</sci:legalval>
							</sci:arg>
							<sci:arg name="DataActionOnError" type="StringType" required="true" visibility="hidden" multi="false">
								<sci:help>When a General or DataType error occurs during processing:  
  LeaveData: The data is passed unalterd
  ClearData: The data is cleared before being passed (an empty data item)
  DeleteData: The data is deleted and not passed</sci:help>
								<sci:legalval selected="true">LeaveData</sci:legalval>
								<sci:legalval>ClearData</sci:legalval>
								<sci:legalval>DeleteData</sci:legalval>
							</sci:arg>
							<sci:arg name="ComponentAttributes" type="StringType" required="false" visibility="hidden" multi="true">
								<sci:help>Component Attributes</sci:help>
								<sci:legalval selected="true">ComponentTakesInput</sci:legalval>
								<sci:legalval selected="true">ComponentReturnsPass</sci:legalval>
								<sci:legalval>ComponentReturnsFail</sci:legalval>
								<sci:legalval>ComponentRunsLocal</sci:legalval>
							</sci:arg>
							<sci:arg name="OnGeneralError" type="StringType" required="true" visibility="hidden" multi="false">
								<sci:help>When an recoverable error occurs during processing:  
  Halt: Terminate the execution of the network
  Fail: Continue execution of the network, passing data out the Fail(red) port
  Pass: Continue execution of the network, passing data out the Pass(green) port</sci:help>
								<sci:legalval selected="true">Halt</sci:legalval>
								<sci:legalval>Fail</sci:legalval>
								<sci:legalval>Pass</sci:legalval>
							</sci:arg>
							<sci:arg name="Action" type="StringType" required="true" visibility="nevershow" multi="false">
								<sci:help>the action to perform</sci:help>
								<sci:value>PassDataToPort</sci:value>
							</sci:arg>
							<sci:arg name="Port" type="LongType" required="true" visibility="nevershow" multi="false">
								<sci:help>the port to pass data to</sci:help>
								<sci:value>1</sci:value>
							</sci:arg>
							<sci:arg name="ComponentIcon" type="StringType" required="true" visibility="nevershow" multi="false">
								<sci:help>Sets the Components Icon</sci:help>
								<sci:value>COMPONENTNODE</sci:value>
							</sci:arg>
							<sci:arg name="ComponentComment" type="StringType" required="false" visibility="nevershow" multi="false">
								<sci:help>Comment</sci:help>
								<sci:value>Passes all incoming records to the Pass port. Useful in subprotocols to capture the point of input. For example, to run an initialization pipeline before accepting input, use the No-Op component as the first component on the second pipeline.</sci:value>
							</sci:arg>
							<sci:arg name="Registrant" type="StringType" required="false" visibility="nevershow" multi="false">
								<sci:help>The user who registered this component.</sci:help>
								<sci:value>scitegic/core</sci:value>
							</sci:arg>
							<sci:arg name="RegistrationDate" type="StringType" required="false" visibility="nevershow" multi="false">
								<sci:help>The date this component was registered.</sci:help>
								<sci:value>Thu Sep 28 16:34:08 2006</sci:value>
							</sci:arg>
							<sci:arg name="ComponentUsage" type="StringType" required="false" visibility="nevershow" multi="false">
								<sci:help>Component Usage</sci:help>
								<sci:value>Pass all incoming records to pass port. Can be useful inside subprotocols with multiple input streams

Input             - Data records
Output Pass  - All Data records</sci:value>
							</sci:arg>
							<sci:arg name="ComponentDisplayName" type="StringType" required="false" visibility="nevershow" multi="false">
								<sci:help>Display Name</sci:help>
								<sci:value>Branch</sci:value>
							</sci:arg>
							<sci:arg name="DerivedFrom" type="StringType" required="false" visibility="nevershow" multi="false">
								<sci:help>The component this component is based upon.</sci:help>
								<sci:value>Evaluate Expression</sci:value>
							</sci:arg>
							<sci:arg name="ComponentRunTimeID" type="StringType" required="false" visibility="nevershow" multi="false">
								<sci:help>Component RunTimeID</sci:help>
								<sci:value>0:0:7:0</sci:value>
							</sci:arg>
							<sci:arg name="ComponentDisabled" type="LongType" required="false" visibility="nevershow" multi="false">
								<sci:help>Disabled</sci:help>
								<sci:value>0</sci:value>
							</sci:arg>
							<sci:arg name="CustomErrorText" type="StringType" required="false" visibility="nevershow" multi="false">
								<sci:help>CustomErrorText</sci:help>
							</sci:arg>
							<sci:arg name="ComponentGUID" type="StringType" required="false" visibility="nevershow" multi="false">
								<sci:help>GUID</sci:help>
								<sci:value>{6E468A38-A6F7-4371-B65B-501A3ED4C0D9}</sci:value>
							</sci:arg>
							<sci:arg name="ComponentPoint" type="StringType" required="false" visibility="nevershow" multi="false">
								<sci:help>Component Point</sci:help>
								<sci:value>88 -50</sci:value>
							</sci:arg>
							<sci:arg name="ComponentHelp" type="StringType" required="false" visibility="nevershow" multi="true">
								<sci:help>Fancy Help</sci:help>
								<sci:value>100</sci:value>
								<sci:value>Sends all incoming records out the Pass port unchanged</sci:value>
								<sci:value>&lt;p&gt;Useful in subprotocols to capture the point of input. For example, if you wish to perform two different sequences of operations on the same input data, use No-op as the first component of the subprotocol and connect both pipes to the No-op output port.&lt;/p&gt;

&lt;p&gt;You can also use this component to simplify the layout for complex protocols. For example, if you have three Reader components that need to be connected to three Viewer components, placing a No-op in the middle reduces the number of required connections and clarifies the logic.&lt;/p&gt;
</sci:value>
								<sci:value>Generic</sci:value>
								<sci:value/>
								<sci:value>Generic</sci:value>
								<sci:value/>
								<sci:value>None</sci:value>
								<sci:value/>
							</sci:arg>
							<sci:arg name="RegistrationVersion" type="StringType" required="false" visibility="nevershow" multi="false">
								<sci:help>The server version when this component was registered</sci:help>
								<sci:value>6.0.1.1</sci:value>
							</sci:arg>
							<sci:arg name="Component Sticky Notes" type="StringType" required="false" visibility="nevershow" multi="false">
								<sci:help>Component Sticky Notes</sci:help>
							</sci:arg>
							<sci:arg name="Component Path" type="StringType" required="false" visibility="nevershow" multi="false">
								<sci:help>Location of the component in the database</sci:help>
								<sci:value>Components\Generic\Utilities\SubProtocol Utilities\No-op</sci:value>
							</sci:arg>
							<sci:arg name="ComponentLocalID" type="LongType" required="false" visibility="nevershow" multi="false">
								<sci:help>Local Component Identifier</sci:help>
								<sci:value>0</sci:value>
							</sci:arg>
						</sci:component>
					</sci:data>
					<sci:data object="SciTegic.EvaluateExpression.1">
						<sci:component name="Custom Manipulator (PilotScript)" version="2">
							<sci:arg name="Expression" type="ExpressionType" required="true" visibility="visible" multi="false" expanded="true" implbase="{0995D675-7EE2-432C-95DF-E91C14052B22}">
								<sci:help>Expression (or list of expressions separated by semi-colons) to evaluate.</sci:help>
								<sci:member>Initial Expression</sci:member>
								<sci:member>Final Expression</sci:member>
								<sci:member>Keep Calculated Properties</sci:member>
								<sci:value>@seqprops := RPROPERTYNAMES(&apos;^AA_.*&apos;);


for #aa in 1 .. numvalues(@seqprops)
LOOP	
IF property(&quot;AA_&quot; . #aa ) = &quot;L&quot;
		THEN property(&quot;AA_1_&quot; . #aa ) := &quot;-1.406&quot;;
				 property(&quot;AA_2_&quot; . #aa ) := &quot;-0.856&quot;;
				 property(&quot;AA_3_&quot; . #aa ) := &quot;-0.879&quot;;
				 property(&quot;AA_4_&quot; . #aa ) := &quot;-0.172&quot;;
				 property(&quot;AA_5_&quot; . #aa ) := &quot;0.032&quot;;
				 property(&quot;AA_6_&quot; . #aa ) := &quot;0.344&quot;;
				 property(&quot;AA_7_&quot; . #aa ) := &quot;0.109&quot;;
				 property(&quot;AA_8_&quot; . #aa ) := &quot;0.146&quot;;
				 property(&quot;AA_9_&quot; . #aa ) := &quot;-0.436&quot;;
				 property(&quot;AA_10_&quot; . #aa ):= &quot;-0.021&quot;;
				
	ELSIF 
		property(&quot;AA_&quot; . #aa ) = &quot;I&quot;
		THEN property(&quot;AA_1_&quot; . #aa ) := &quot;-1.462&quot;;
				 property(&quot;AA_2_&quot; . #aa ) := &quot;-1.126&quot;;
				 property(&quot;AA_3_&quot; . #aa ) := &quot;-0.761&quot;;
				 property(&quot;AA_4_&quot; . #aa ) := &quot;0.382&quot;;
				 property(&quot;AA_5_&quot; . #aa ) := &quot;-0.599&quot;;
				 property(&quot;AA_6_&quot; . #aa ) := &quot;0.276&quot;;
				 property(&quot;AA_7_&quot; . #aa ) := &quot;-0.132&quot;;
				 property(&quot;AA_8_&quot; . #aa ) := &quot;0.198&quot;;
				 property(&quot;AA_9_&quot; . #aa ) := &quot;-0.216&quot;;
				 property(&quot;AA_10_&quot; . #aa ):= &quot;0.207&quot;;
				
	ELSIF
		property(&quot;AA_&quot; . #aa ) = &quot;E&quot;
		THEN property(&quot;AA_1_&quot; . #aa ) := &quot;1.477&quot;;
				 property(&quot;AA_2_&quot; . #aa ) := &quot;0.229&quot;;
				 property(&quot;AA_3_&quot; . #aa ) := &quot;-0.670&quot;;
				 property(&quot;AA_4_&quot; . #aa ) := &quot;-0.355&quot;;
				 property(&quot;AA_5_&quot; . #aa ) := &quot;-0.284&quot;;
				 property(&quot;AA_6_&quot; . #aa ) := &quot;-0.075&quot;;
				 property(&quot;AA_7_&quot; . #aa ) := &quot;-1.014&quot;;
				 property(&quot;AA_8_&quot; . #aa ) := &quot;0.363&quot;;
				 property(&quot;AA_9_&quot; . #aa ) := &quot;0.769&quot;;
				 property(&quot;AA_10_&quot; . #aa ):= &quot;0.298&quot;;
	
	ELSIF
		property(&quot;AA_&quot; . #aa ) = &quot;K&quot;
		THEN property(&quot;AA_1_&quot; . #aa ) := &quot;1.135&quot;;
				 property(&quot;AA_2_&quot; . #aa ) := &quot;-0.039&quot;;
				 property(&quot;AA_3_&quot; . #aa ) := &quot;-0.802&quot;;
				 property(&quot;AA_4_&quot; . #aa ) := &quot;-0.849&quot;;
				 property(&quot;AA_5_&quot; . #aa ) := &quot;0.819&quot;;
				 property(&quot;AA_6_&quot; . #aa ) := &quot;0.097&quot;;
				 property(&quot;AA_7_&quot; . #aa ) := &quot;0.213&quot;;
				 property(&quot;AA_8_&quot; . #aa ) := &quot;0.129&quot;;
				 property(&quot;AA_9_&quot; . #aa ) := &quot;0.176&quot;;
				 property(&quot;AA_10_&quot; . #aa ):= &quot;-0.850&quot;; 
	
	ELSIF
		property(&quot;AA_&quot; . #aa ) = &quot;N&quot;
		THEN property(&quot;AA_1_&quot; . #aa ) := &quot;1.511&quot;;
				 property(&quot;AA_2_&quot; . #aa ) := &quot;0.215&quot;;
				 property(&quot;AA_3_&quot; . #aa ) := &quot;-0.046&quot;;
				 property(&quot;AA_4_&quot; . #aa ) := &quot;1.009&quot;;
				 property(&quot;AA_5_&quot; . #aa ) := &quot;0.120&quot;;
				 property(&quot;AA_6_&quot; . #aa ) := &quot;0.834&quot;;
				 property(&quot;AA_7_&quot; . #aa ) := &quot;-0.033&quot;;
				 property(&quot;AA_8_&quot; . #aa ) := &quot;-0.570&quot;;
				 property(&quot;AA_9_&quot; . #aa ) := &quot;-1.200&quot;;
				 property(&quot;AA_10_&quot; . #aa ):= &quot;-0.139&quot;;
	
	ELSIF
		property(&quot;AA_&quot; . #aa ) = &quot;V&quot;
		THEN property(&quot;AA_1_&quot; . #aa ) := &quot;-1.127&quot;;
				 property(&quot;AA_2_&quot; . #aa ) := &quot;-1.227&quot;;
				 property(&quot;AA_3_&quot; . #aa ) := &quot;-0.633&quot;;
				 property(&quot;AA_4_&quot; . #aa ) := &quot;0.064&quot;;
				 property(&quot;AA_5_&quot; . #aa ) := &quot;-0.596&quot;;
				 property(&quot;AA_6_&quot; . #aa ) := &quot;0.158&quot;;
				 property(&quot;AA_7_&quot; . #aa ) := &quot;0.014&quot;;
				 property(&quot;AA_8_&quot; . #aa ) := &quot;0.016&quot;;
				 property(&quot;AA_9_&quot; . #aa ) := &quot;0.251&quot;;
				 property(&quot;AA_10_&quot; . #aa ):= &quot;0.607&quot;; 
	ELSIF
		property(&quot;AA_&quot; . #aa ) = &quot;A&quot;
		THEN property(&quot;AA_1_&quot; . #aa ) := &quot;0.077&quot;;
				 property(&quot;AA_2_&quot; . #aa ) := &quot;-0.916&quot;;
				 property(&quot;AA_3_&quot; . #aa ) := &quot;0.526&quot;;
				 property(&quot;AA_4_&quot; . #aa ) := &quot;0.004&quot;;
				 property(&quot;AA_5_&quot; . #aa ) := &quot;0.240&quot;;
				 property(&quot;AA_6_&quot; . #aa ) := &quot;0.190&quot;;
				 property(&quot;AA_7_&quot; . #aa ) := &quot;0.656&quot;;
				 property(&quot;AA_8_&quot; . #aa ) := &quot;-0.047&quot;;
				 property(&quot;AA_9_&quot; . #aa ) := &quot;1.357&quot;;
				 property(&quot;AA_10_&quot; . #aa ):= &quot;0.333&quot;;
	ELSIF
		property(&quot;AA_&quot; . #aa ) = &quot;F&quot;
		THEN property(&quot;AA_1_&quot; . #aa ) := &quot;-1.619&quot;;
				 property(&quot;AA_2_&quot; . #aa ) := &quot;1.007&quot;;
				 property(&quot;AA_3_&quot; . #aa ) := &quot;-0.311&quot;;
				 property(&quot;AA_4_&quot; . #aa ) := &quot;0.623&quot;;
				 property(&quot;AA_5_&quot; . #aa ) := &quot;-0.549&quot;;
				 property(&quot;AA_6_&quot; . #aa ) := &quot;0.290&quot;;
				 property(&quot;AA_7_&quot; . #aa ) := &quot;-0.021&quot;;
				 property(&quot;AA_8_&quot; . #aa ) := &quot;0.098&quot;;
				 property(&quot;AA_9_&quot; . #aa ) := &quot;0.433&quot;;
				 property(&quot;AA_10_&quot; . #aa ):= &quot;-1.288&quot;;
	ELSIF
		property(&quot;AA_&quot; . #aa ) = &quot;Y&quot;
		THEN property(&quot;AA_1_&quot; . #aa ) := &quot;-1.142&quot;;
				 property(&quot;AA_2_&quot; . #aa ) := &quot;1.740&quot;;
				 property(&quot;AA_3_&quot; . #aa ) := &quot;-0.582&quot;;
				 property(&quot;AA_4_&quot; . #aa ) := &quot;0.747&quot;;
				 property(&quot;AA_5_&quot; . #aa ) := &quot;-0.119&quot;;
				 property(&quot;AA_6_&quot; . #aa ) := &quot;-0.475&quot;;
				 property(&quot;AA_7_&quot; . #aa ) := &quot;0.241&quot;;
				 property(&quot;AA_8_&quot; . #aa ) := &quot;-0.251&quot;;
				 property(&quot;AA_9_&quot; . #aa ) := &quot;0.713&quot;;
				 property(&quot;AA_10_&quot; . #aa ):= &quot;-0.251&quot;; 
	ELSIF
		property(&quot;AA_&quot; . #aa ) = &quot;C&quot;
		THEN property(&quot;AA_1_&quot; . #aa ) := &quot;-1.084&quot;;
				 property(&quot;AA_2_&quot; . #aa ) := &quot;-1.112&quot;;
				 property(&quot;AA_3_&quot; . #aa ) := &quot;1.562&quot;;
				 property(&quot;AA_4_&quot; . #aa ) := &quot;0.814&quot;;
				 property(&quot;AA_5_&quot; . #aa ) := &quot;1.828&quot;;
				 property(&quot;AA_6_&quot; . #aa ) := &quot;-1.048&quot;;
				 property(&quot;AA_7_&quot; . #aa ) := &quot;-0.742&quot;;
				 property(&quot;AA_8_&quot; . #aa ) := &quot;0.379&quot;;
				 property(&quot;AA_9_&quot; . #aa ) := &quot;-0.121&quot;;
				 property(&quot;AA_10_&quot; . #aa ):= &quot;-0.102&quot;;
	ELSIF
		property(&quot;AA_&quot; . #aa ) = &quot;G&quot;
		THEN property(&quot;AA_1_&quot; . #aa ) := &quot;0.849&quot;;
				 property(&quot;AA_2_&quot; . #aa ) := &quot;0.174&quot;;
				 property(&quot;AA_3_&quot; . #aa ) := &quot;1.726&quot;;
				 property(&quot;AA_4_&quot; . #aa ) := &quot;0.093&quot;;
				 property(&quot;AA_5_&quot; . #aa ) := &quot;-0.548&quot;;
				 property(&quot;AA_6_&quot; . #aa ) := &quot;1.186&quot;;
				 property(&quot;AA_7_&quot; . #aa ) := &quot;1.213&quot;;
				 property(&quot;AA_8_&quot; . #aa ) := &quot;0.874&quot;;
				 property(&quot;AA_9_&quot; . #aa ) := &quot;0.009&quot;;
				 property(&quot;AA_10_&quot; . #aa ):= &quot;0.242&quot;; 
	ELSIF
		property(&quot;AA_&quot; . #aa ) = &quot;P&quot;
		THEN property(&quot;AA_1_&quot; . #aa ) := &quot;0.883&quot;;
				 property(&quot;AA_2_&quot; . #aa ) := &quot;-0.675&quot;;
				 property(&quot;AA_3_&quot; . #aa ) := &quot;0.382&quot;;
				 property(&quot;AA_4_&quot; . #aa ) := &quot;-0.869&quot;;
				 property(&quot;AA_5_&quot; . #aa ) := &quot;-1.243&quot;;
				 property(&quot;AA_6_&quot; . #aa ) := &quot;-2.023&quot;;
				 property(&quot;AA_7_&quot; . #aa ) := &quot;0.845&quot;;
				 property(&quot;AA_8_&quot; . #aa ) := &quot;-0.352&quot;;
				 property(&quot;AA_9_&quot; . #aa ) := &quot;-0.421&quot;;
				 property(&quot;AA_10_&quot; . #aa ):= &quot;-0.298&quot;; 
	ELSIF
		property(&quot;AA_&quot; . #aa ) = &quot;H&quot;
		THEN property(&quot;AA_1_&quot; . #aa ) := &quot;0.716&quot;;
				 property(&quot;AA_2_&quot; . #aa ) := &quot;1.548&quot;;
				 property(&quot;AA_3_&quot; . #aa ) := &quot;-0.802&quot;;
				 property(&quot;AA_4_&quot; . #aa ) := &quot;1.547&quot;;
				 property(&quot;AA_5_&quot; . #aa ) := &quot;0.350&quot;;
				 property(&quot;AA_6_&quot; . #aa ) := &quot;-0.785&quot;;
				 property(&quot;AA_7_&quot; . #aa ) := &quot;0.655&quot;;
				 property(&quot;AA_8_&quot; . #aa ) := &quot;-0.076&quot;;
				 property(&quot;AA_9_&quot; . #aa ) := &quot;-0.186&quot;;
				 property(&quot;AA_10_&quot; . #aa ):= &quot;0.990&quot;;
	ELSIF
		property(&quot;AA_&quot; . #aa ) = &quot;T&quot;
		THEN property(&quot;AA_1_&quot; . #aa ) := &quot;0.188&quot;;
				 property(&quot;AA_2_&quot; . #aa ) := &quot;-0.733&quot;;
				 property(&quot;AA_3_&quot; . #aa ) := &quot;0.178&quot;;
				 property(&quot;AA_4_&quot; . #aa ) := &quot;-0.012&quot;;
				 property(&quot;AA_5_&quot; . #aa ) := &quot;0.022&quot;;
				 property(&quot;AA_6_&quot; . #aa ) := &quot;0.378&quot;;
				 property(&quot;AA_7_&quot; . #aa ) := &quot;-0.304&quot;;
				 property(&quot;AA_8_&quot; . #aa ) := &quot;-1.958&quot;;
				 property(&quot;AA_9_&quot; . #aa ) := &quot;0.149&quot;;
				 property(&quot;AA_10_&quot; . #aa ):= &quot;0.063&quot;;
	ELSIF
		property(&quot;AA_&quot; . #aa ) = &quot;R&quot;
		THEN property(&quot;AA_1_&quot; . #aa ) := &quot;1.014&quot;;
				 property(&quot;AA_2_&quot; . #aa ) := &quot;0.189&quot;;
				 property(&quot;AA_3_&quot; . #aa ) := &quot;-0.860&quot;;
				 property(&quot;AA_4_&quot; . #aa ) := &quot;-0.609&quot;;
				 property(&quot;AA_5_&quot; . #aa ) := &quot;1.277&quot;;
				 property(&quot;AA_6_&quot; . #aa ) := &quot;0.195&quot;;
				 property(&quot;AA_7_&quot; . #aa ) := &quot;0.661&quot;;
				 property(&quot;AA_8_&quot; . #aa ) := &quot;0.175&quot;;
				 property(&quot;AA_9_&quot; . #aa ) := &quot;-0.219&quot;;
				 property(&quot;AA_10_&quot; . #aa ):= &quot;-0.520&quot;;
	ELSIF
		property(&quot;AA_&quot; . #aa ) = &quot;Q&quot;
		THEN property(&quot;AA_1_&quot; . #aa ) := &quot;1.094&quot;;
				 property(&quot;AA_2_&quot; . #aa ) := &quot;0.296&quot;;
				 property(&quot;AA_3_&quot; . #aa ) := &quot;-0.871&quot;;
				 property(&quot;AA_4_&quot; . #aa ) := &quot;-0.718&quot;;
				 property(&quot;AA_5_&quot; . #aa ) := &quot;0.500&quot;;
				 property(&quot;AA_6_&quot; . #aa ) := &quot;-0.080&quot;;
				 property(&quot;AA_7_&quot; . #aa ) := &quot;-0.442&quot;;
				 property(&quot;AA_8_&quot; . #aa ) := &quot;0.202&quot;;
				 property(&quot;AA_9_&quot; . #aa ) := &quot;0.384&quot;;
				 property(&quot;AA_10_&quot; . #aa ):= &quot;0.667&quot;;
	ELSIF  
		property(&quot;AA_&quot; . #aa ) = &quot;W&quot;
		THEN property(&quot;AA_1_&quot; . #aa ) := &quot;-1.577&quot;;
				 property(&quot;AA_2_&quot; . #aa ) := &quot;2.281&quot;;
				 property(&quot;AA_3_&quot; . #aa ) := &quot;1.166&quot;;
				 property(&quot;AA_4_&quot; . #aa ) := &quot;-1.610&quot;;
				 property(&quot;AA_5_&quot; . #aa ) := &quot;0.122&quot;;
				 property(&quot;AA_6_&quot; . #aa ) := &quot;0.239&quot;;
				 property(&quot;AA_7_&quot; . #aa ) := &quot;-0.542&quot;;
				 property(&quot;AA_8_&quot; . #aa ) := &quot;-0.398&quot;;
				 property(&quot;AA_9_&quot; . #aa ) := &quot;-0.349&quot;;
				 property(&quot;AA_10_&quot; . #aa ):= &quot;0.499&quot;;
	ELSIF 
		property(&quot;AA_&quot; . #aa ) = &quot;S&quot;
		THEN property(&quot;AA_1_&quot; . #aa ) := &quot;0.844&quot;;
 				 property(&quot;AA_2_&quot; . #aa ) := &quot;-0.448&quot;;
 				 property(&quot;AA_3_&quot; . #aa ) := &quot;0.423&quot;;
 				 property(&quot;AA_4_&quot; . #aa ) := &quot;0.317&quot;;
 				 property(&quot;AA_5_&quot; . #aa ) := &quot;0.200&quot;;
 				 property(&quot;AA_6_&quot; . #aa ) := &quot;0.541&quot;;
 				 property(&quot;AA_7_&quot; . #aa ) := &quot;0.009&quot;;
 				 property(&quot;AA_8_&quot; . #aa ) := &quot;-0.797&quot;;
 				 property(&quot;AA_9_&quot; . #aa ) := &quot;0.624&quot;;
 				 property(&quot;AA_10_&quot; . #aa ):= &quot;-0.129&quot;;
	ELSIF 
		property(&quot;AA_&quot; . #aa ) = &quot;D&quot;
		THEN property(&quot;AA_1_&quot; . #aa ) := &quot;1.551&quot;;
				 property(&quot;AA_2_&quot; . #aa ) := &quot;0.005&quot;;
				 property(&quot;AA_3_&quot; . #aa ) := &quot;0.323&quot;;
				 property(&quot;AA_4_&quot; . #aa ) := &quot;0.493&quot;;
				 property(&quot;AA_5_&quot; . #aa ) := &quot;-0.991&quot;;
				 property(&quot;AA_6_&quot; . #aa ) := &quot;0.010&quot;;
				 property(&quot;AA_7_&quot; . #aa ) := &quot;-1.615&quot;;
				 property(&quot;AA_8_&quot; . #aa ) := &quot;0.526&quot;;
				 property(&quot;AA_9_&quot; . #aa ) := &quot;-0.150&quot;;
				 property(&quot;AA_10_&quot; . #aa ):= &quot;-0.282&quot;;
	ELSIF 
		property(&quot;AA_&quot; . #aa ) = &quot;M&quot;
		THEN property(&quot;AA_1_&quot; . #aa ) := &quot;-0.963&quot;;
 				 property(&quot;AA_2_&quot; . #aa ) := &quot;-0.585&quot;;
 				 property(&quot;AA_3_&quot; . #aa ) := &quot;-0.972&quot;;
 				 property(&quot;AA_4_&quot; . #aa ) := &quot;-0.528&quot;;
 				 property(&quot;AA_5_&quot; . #aa ) := &quot;0.236&quot;;
 				 property(&quot;AA_6_&quot; . #aa ) := &quot;0.365&quot;;
 				 property(&quot;AA_7_&quot; . #aa ) := &quot;0.062&quot;;
 				 property(&quot;AA_8_&quot; . #aa ) := &quot;0.208&quot;;
 				 property(&quot;AA_9_&quot; . #aa ) := &quot;-0.560&quot;;
 				 property(&quot;AA_10_&quot; . #aa ):= &quot;0.361&quot;;
	END IF;

END Loop;

for #aa in 1 .. numvalues(@seqprops)
LOOP	
IF property(&quot;AA_&quot; . #aa ) = &quot;L&quot;
		THEN property(&apos;AA_s_&apos; . #aa ) := &quot;L&quot;;
	ELSIF 
		property(&quot;AA_&quot; . #aa ) = &quot;I&quot;
		THEN property(&apos;AA_s_&apos; . #aa ) := &quot;I&quot;;	
	ELSIF
		property(&quot;AA_&quot; . #aa ) = &quot;E&quot;
		THEN property(&apos;AA_s_&apos; . #aa ) := &quot;E&quot;;	
	ELSIF
		property(&quot;AA_&quot; . #aa ) = &quot;K&quot;
		THEN property(&apos;AA_s_&apos; . #aa ) := &quot;K&quot;;	
	ELSIF
		property(&quot;AA_&quot; . #aa ) = &quot;N&quot;
		THEN property(&apos;AA_s_&apos; . #aa ) := &quot;N&quot;;	
	ELSIF
		property(&quot;AA_&quot; . #aa ) = &quot;V&quot;
		THEN property(&apos;AA_s_&apos; . #aa ) := &quot;V&quot;;	
	ELSIF
		property(&quot;AA_&quot; . #aa ) = &quot;A&quot;
		THEN property(&apos;AA_s_&apos; . #aa ) := &quot;A&quot;;	
	ELSIF
		property(&quot;AA_&quot; . #aa ) = &quot;F&quot;
		THEN property(&apos;AA_s_&apos; . #aa ) := &quot;F&quot;;	
	ELSIF
		property(&quot;AA_&quot; . #aa ) = &quot;Y&quot;
		THEN property(&apos;AA_s_&apos; . #aa ) := &quot;Y&quot;;	
	ELSIF
		property(&quot;AA_&quot; . #aa ) = &quot;C&quot;
		THEN property(&apos;AA_s_&apos; . #aa ) := &quot;C&quot;;	
	ELSIF
		property(&quot;AA_&quot; . #aa ) = &quot;G&quot;
		THEN property(&apos;AA_s_&apos; . #aa ) := &quot;G&quot;;	
	ELSIF
		property(&quot;AA_&quot; . #aa ) = &quot;P&quot;
		THEN property(&apos;AA_s_&apos; . #aa ) := &quot;P&quot;;	
	ELSIF
		property(&quot;AA_&quot; . #aa ) = &quot;H&quot;
		THEN property(&apos;AA_s_&apos; . #aa ) := &quot;H&quot;;	
	ELSIF
		property(&quot;AA_&quot; . #aa ) = &quot;T&quot;
		THEN property(&apos;AA_s_&apos; . #aa ) := &quot;T&quot;;	
	ELSIF
		property(&quot;AA_&quot; . #aa ) = &quot;R&quot;
		THEN property(&apos;AA_s_&apos; . #aa ) := &quot;R&quot;;	
	ELSIF
		property(&quot;AA_&quot; . #aa ) = &quot;Q&quot;
		THEN property(&apos;AA_s_&apos; . #aa ) := &quot;Q&quot;;	
	ELSIF  
		property(&quot;AA_&quot; . #aa ) = &quot;W&quot;
		THEN property(&apos;AA_s_&apos; . #aa ) := &quot;W&quot;;	
	ELSIF 
		property(&quot;AA_&quot; . #aa ) = &quot;S&quot;
		THEN property(&apos;AA_s_&apos; . #aa ) := &quot;S&quot;;	
	ELSIF 
		property(&quot;AA_&quot; . #aa ) = &quot;D&quot;
		THEN property(&apos;AA_s_&apos; . #aa ) := &quot;D&quot;;	
	ELSIF 
		property(&quot;AA_&quot; . #aa ) = &quot;M&quot;
		THEN property(&apos;AA_s_&apos; . #aa ) := &quot;M&quot;;	
	ELSIF 
		property(&quot;AA_&quot; . #aa ) = &quot;-&quot;
		THEN property(&apos;AA_s_&apos; . #aa ) := &quot;-&quot;;	
	END IF;
	


END LOOP;
</sci:value>
							</sci:arg>
							<sci:arg name="Initial Expression" type="ExpressionType" required="false" visibility="visible" multi="false" implbase="{0995D675-7EE2-432C-95DF-E91C14052B22}">
								<sci:help>&lt;p&gt;
This expression is executed only the first time data passes into the component.
&lt;p/&gt; 
Since there is no data available at initialization time, only expressions referencing global properties are allowed.
&lt;/p&gt;</sci:help>
							</sci:arg>
							<sci:arg name="Final Expression" type="ExpressionType" required="false" visibility="visible" multi="false" implbase="{0995D675-7EE2-432C-95DF-E91C14052B22}">
								<sci:help>&lt;p&gt;
This expression is executed only at finalization (after the last data passes out of the component).
&lt;p/&gt; 
Since there is no data available at finalization time, only expressions referencing global properties are allowed.
&lt;/p&gt;</sci:help>
							</sci:arg>
							<sci:arg name="Keep Calculated Properties" type="BoolType" required="true" visibility="visible" multi="false" implbase="{0995D675-7EE2-432C-95DF-E91C14052B22}">
								<sci:help>Adds any properties calculated in this component to a data record&apos;s property list.</sci:help>
								<sci:legalval selected="true">True</sci:legalval>
								<sci:legalval>False</sci:legalval>
							</sci:arg>
							<sci:arg name="OnGeneralError" type="StringType" required="true" visibility="hidden" multi="false">
								<sci:help>When an recoverable error occurs during processing:  
  Halt: Terminate the execution of the network
  Fail: Continue execution of the network, passing data out the Fail(red) port
  Pass: Continue execution of the network, passing data out the Pass(green) port</sci:help>
								<sci:legalval selected="true">Halt</sci:legalval>
								<sci:legalval>Fail</sci:legalval>
								<sci:legalval>Pass</sci:legalval>
							</sci:arg>
							<sci:arg name="OnDataTypeError" type="StringType" required="true" visibility="hidden" multi="false">
								<sci:help>When an expected data type is not found during processing:  
  Halt: Terminate the execution of the network
  Fail: Continue execution of the network, passing data out the Fail(red) port
  Pass: Continue execution of the network, passing data out the Pass(green) port</sci:help>
								<sci:legalval selected="true">Halt</sci:legalval>
								<sci:legalval>Fail</sci:legalval>
								<sci:legalval>Pass</sci:legalval>
							</sci:arg>
							<sci:arg name="ComponentAttributes" type="StringType" required="false" visibility="hidden" multi="true">
								<sci:help>Component Attributes</sci:help>
								<sci:legalval selected="true">ComponentTakesInput</sci:legalval>
								<sci:legalval selected="true">ComponentReturnsPass</sci:legalval>
								<sci:legalval>ComponentReturnsFail</sci:legalval>
								<sci:legalval>ComponentRunsLocal</sci:legalval>
							</sci:arg>
							<sci:arg name="Do Screen" type="BoolType" required="false" visibility="nevershow" multi="false" implbase="{0995D675-7EE2-432C-95DF-E91C14052B22}">
								<sci:help>When TRUE, controls which exit port is used for
each data record by evaluating the final expression
(or only one) listed in the &quot;Expression&quot; parameter.
   -Pass (green) port when expression true
   -Fail (red) port when expression false</sci:help>
								<sci:legalval>True</sci:legalval>
								<sci:legalval selected="true">False</sci:legalval>
							</sci:arg>
							<sci:arg name="ExpressionVersion" type="LongType" required="false" visibility="nevershow" multi="false" implbase="{0995D675-7EE2-432C-95DF-E91C14052B22}">
								<sci:help>Version of expression parser to use.</sci:help>
								<sci:value>2</sci:value>
							</sci:arg>
							<sci:arg name="ComponentComment" type="StringType" required="false" visibility="nevershow" multi="false">
								<sci:help>Comment</sci:help>
								<sci:value>Processes commands expressed in PilotScript syntax to apply rapid
manipulations to data record properties. In this way, the component may be
customized to build a new, specialized data manipulation component.</sci:value>
							</sci:arg>
							<sci:arg name="Registrant" type="StringType" required="false" visibility="nevershow" multi="false">
								<sci:help>The user who registered this component.</sci:help>
								<sci:value>scitegic/core</sci:value>
							</sci:arg>
							<sci:arg name="RegistrationDate" type="StringType" required="false" visibility="nevershow" multi="false">
								<sci:help>The date this component was registered.</sci:help>
								<sci:value>Mon Apr 23 12:20:45 2007</sci:value>
							</sci:arg>
							<sci:arg name="ComponentUsage" type="StringType" required="false" visibility="nevershow" multi="false">
								<sci:help>Component Usage</sci:help>
								<sci:value>The &apos;Expression&apos;  is evaluated for each data record, and may alter and manipulate the properties of the data objects. The &apos;Initial expression&apos; is evaluated the first time data passes into the component and is typically used for initializing global variables. See the online documentation for full details of PilotScript expression syntax.

Input             - Data records
Output Pass  - All Data records</sci:value>
							</sci:arg>
							<sci:arg name="ComponentDisplayName" type="StringType" required="false" visibility="nevershow" multi="false">
								<sci:help>Display Name</sci:help>
								<sci:value>Translate to Blosum Integers</sci:value>
							</sci:arg>
							<sci:arg name="DerivedFrom" type="StringType" required="false" visibility="nevershow" multi="false">
								<sci:help>The component this component is based upon.</sci:help>
								<sci:value>Custom Manipulator (PilotScript)</sci:value>
							</sci:arg>
							<sci:arg name="ComponentRunTimeID" type="StringType" required="false" visibility="nevershow" multi="false">
								<sci:help>Component RunTimeID</sci:help>
								<sci:value>0:0:7:1</sci:value>
							</sci:arg>
							<sci:arg name="CustomErrorText" type="StringType" required="false" visibility="nevershow" multi="false">
								<sci:help>Custom Error Message</sci:help>
							</sci:arg>
							<sci:arg name="ComponentIcon" type="StringType" required="true" visibility="nevershow" multi="false">
								<sci:help>Component Icon</sci:help>
								<sci:value>EXPRESSIONNODE</sci:value>
							</sci:arg>
							<sci:arg name="ComponentDisabled" type="LongType" required="false" visibility="nevershow" multi="false">
								<sci:help>Disabled</sci:help>
								<sci:value>0</sci:value>
							</sci:arg>
							<sci:arg name="ComponentGUID" type="StringType" required="false" visibility="nevershow" multi="false">
								<sci:help>GUID</sci:help>
								<sci:value>{0995D675-7EE2-432C-95DF-E91C14052B22}</sci:value>
							</sci:arg>
							<sci:arg name="ComponentPoint" type="StringType" required="false" visibility="nevershow" multi="false">
								<sci:help>Component Point</sci:help>
								<sci:value>363 -50</sci:value>
							</sci:arg>
							<sci:arg name="ComponentHelp" type="StringType" required="false" visibility="nevershow" multi="true">
								<sci:help>Fancy Help</sci:help>
								<sci:value>100</sci:value>
								<sci:value>Applies a PilotScript expression to each data record
</sci:value>
								<sci:value>&lt;p&gt;PilotScript is the native scripting language in Pipeline Pilot.  It is based on PL/SQL and allows you to query or alter the properties on data records.  For example, the expression:

&lt;blockquote&gt;
&lt;code&gt;A := 10;&lt;/code&gt;
&lt;/blockquote&gt;
creates a property named &quot;A&quot; and sets the value to &quot;10&quot;.&lt;/p&gt;

&lt;p&gt;For each incoming data record the PilotScript statements in &lt;i&gt;Expression&lt;/i&gt; are evaluated.&lt;/p&gt;

&lt;p&gt;&lt;b&gt;Notes:&lt;/b&gt;
&lt;ul&gt;
&lt;li&gt;To initialize global variables such as counters, use &lt;i&gt;Initial Expression&lt;/i&gt;.&lt;/li&gt; 
&lt;li&gt;To clean up global variables or calculate final results use &lt;i&gt;Final Expression&lt;/i&gt;.&lt;/li&gt;
&lt;li&gt;Parameters on Custom Manipulators do not become global variables that can be accessed via &lt;i&gt;@ParameterName&lt;/i&gt; syntax and can only be accessed by token substitution via &lt;i&gt;$(ParameterName)&lt;/i&gt; syntax.&lt;/li&gt;
&lt;/ul&gt;

&lt;p&gt;&lt;b&gt;See Also:&lt;/b&gt;&lt;/p&gt;
&lt;ul&gt;
&lt;li&gt;For more information on PilotScript, see &lt;a href=&quot;javascript:DoLink(&apos;scihelpdocs/user/pscript/pscript_overview.htm&apos;)&quot;&gt;PilotScript Overview&lt;/a&gt;.&lt;/li&gt;
&lt;li&gt;To use PilotScript to filter data records use &lt;a href=&quot;javascript:DoLink(&apos;{DD58ECD1-516F-48FE-A5DB-8328AED680F2}&apos;)&quot;&gt;Custom Filter (PilotScript)&lt;/a&gt;.&lt;/li&gt;
&lt;/ul&gt;

</sci:value>
								<sci:value>Generic</sci:value>
								<sci:value/>
								<sci:value>Generic</sci:value>
								<sci:value/>
								<sci:value>None</sci:value>
								<sci:value/>
							</sci:arg>
							<sci:arg name="RegistrationVersion" type="StringType" required="false" visibility="nevershow" multi="false">
								<sci:help>The server version when this component was registered</sci:help>
								<sci:value>6.1.0.17</sci:value>
							</sci:arg>
							<sci:arg name="Component Sticky Notes" type="StringType" required="false" visibility="nevershow" multi="false">
								<sci:help>Component Sticky Notes</sci:help>
							</sci:arg>
							<sci:arg name="Component Path" type="StringType" required="false" visibility="nevershow" multi="false">
								<sci:help>Location of the component in the database</sci:help>
								<sci:value>Components\Generic\Manipulators\Custom Manipulator (PilotScript)</sci:value>
							</sci:arg>
							<sci:arg name="ComponentLocalID" type="LongType" required="false" visibility="nevershow" multi="false">
								<sci:help>Local Component Identifier</sci:help>
								<sci:value>1</sci:value>
							</sci:arg>
						</sci:component>
					</sci:data>
					<sci:data object="SciTegic.EvaluateExpression.1">
						<sci:component name="Custom Manipulator (PilotScript)" version="2">
							<sci:arg name="Expression" type="ExpressionType" required="true" visibility="visible" multi="false" expanded="true" implbase="{0995D675-7EE2-432C-95DF-E91C14052B22}">
								<sci:help>Expression (or list of expressions separated by semi-colons) to evaluate.</sci:help>
								<sci:member>Initial Expression</sci:member>
								<sci:member>Final Expression</sci:member>
								<sci:member>Keep Calculated Properties</sci:member>
								<sci:value>
for #aa in 1 .. numvalues(@seqprops)
	LOOP
	Append (Amino_acid_sequence, property(&apos;AA_s_&apos; . #aa));
	Append (Amino_acid_number, #aa);
	Remove (&apos;AA_s_&apos; . #aa);
	Append (B1, property(&apos;AA_1_&apos; . #aa));
	Remove (&apos;AA_1_&apos; . #aa);
	Append (B2, property(&apos;AA_2_&apos; . #aa));
	Remove (&apos;AA_2_&apos; . #aa);
	Append (B3, property(&apos;AA_3_&apos; . #aa));
	Remove (&apos;AA_3_&apos; . #aa);
	Append (B4, property(&apos;AA_4_&apos; . #aa));
	Remove (&apos;AA_4_&apos; . #aa);
	Append (B5, property(&apos;AA_5_&apos; . #aa));
	Remove (&apos;AA_5_&apos; . #aa);
	Append (B6, property(&apos;AA_6_&apos; . #aa));
	Remove (&apos;AA_6_&apos; . #aa);
	Append (B7, property(&apos;AA_7_&apos; . #aa));
	Remove (&apos;AA_7_&apos; . #aa);
	Append (B8, property(&apos;AA_8_&apos; . #aa));
	Remove (&apos;AA_8_&apos; . #aa);
	Append (B9, property(&apos;AA_9_&apos; . #aa));
	Remove (&apos;AA_9_&apos; . #aa);
	Append (B10, property(&apos;AA_10_&apos; . #aa));
	Remove (&apos;AA_10_&apos; . #aa);
	Remove (&apos;AA_&apos; . #aa);
END LOOP;

/*
for #aa in 1 .. numvalues(@seqprops)
	LOOP
	
END LOOP;*/
	</sci:value>
							</sci:arg>
							<sci:arg name="Initial Expression" type="ExpressionType" required="false" visibility="visible" multi="false" implbase="{0995D675-7EE2-432C-95DF-E91C14052B22}">
								<sci:help>&lt;p&gt;
This expression is executed only the first time data passes into the component.
&lt;p/&gt; 
Since there is no data available at initialization time, only expressions referencing global properties are allowed.
&lt;/p&gt;</sci:help>
							</sci:arg>
							<sci:arg name="Final Expression" type="ExpressionType" required="false" visibility="visible" multi="false" implbase="{0995D675-7EE2-432C-95DF-E91C14052B22}">
								<sci:help>&lt;p&gt;
This expression is executed only at finalization (after the last data passes out of the component).
&lt;p/&gt; 
Since there is no data available at finalization time, only expressions referencing global properties are allowed.
&lt;/p&gt;</sci:help>
							</sci:arg>
							<sci:arg name="Keep Calculated Properties" type="BoolType" required="true" visibility="visible" multi="false" implbase="{0995D675-7EE2-432C-95DF-E91C14052B22}">
								<sci:help>Adds any properties calculated in this component to a data record&apos;s property list.</sci:help>
								<sci:legalval selected="true">True</sci:legalval>
								<sci:legalval>False</sci:legalval>
							</sci:arg>
							<sci:arg name="OnGeneralError" type="StringType" required="true" visibility="hidden" multi="false">
								<sci:help>When an recoverable error occurs during processing:  
  Halt: Terminate the execution of the network
  Fail: Continue execution of the network, passing data out the Fail(red) port
  Pass: Continue execution of the network, passing data out the Pass(green) port</sci:help>
								<sci:legalval selected="true">Halt</sci:legalval>
								<sci:legalval>Fail</sci:legalval>
								<sci:legalval>Pass</sci:legalval>
							</sci:arg>
							<sci:arg name="OnDataTypeError" type="StringType" required="true" visibility="hidden" multi="false">
								<sci:help>When an expected data type is not found during processing:  
  Halt: Terminate the execution of the network
  Fail: Continue execution of the network, passing data out the Fail(red) port
  Pass: Continue execution of the network, passing data out the Pass(green) port</sci:help>
								<sci:legalval selected="true">Halt</sci:legalval>
								<sci:legalval>Fail</sci:legalval>
								<sci:legalval>Pass</sci:legalval>
							</sci:arg>
							<sci:arg name="ComponentAttributes" type="StringType" required="false" visibility="hidden" multi="true">
								<sci:help>Component Attributes</sci:help>
								<sci:legalval selected="true">ComponentTakesInput</sci:legalval>
								<sci:legalval selected="true">ComponentReturnsPass</sci:legalval>
								<sci:legalval>ComponentReturnsFail</sci:legalval>
								<sci:legalval>ComponentRunsLocal</sci:legalval>
							</sci:arg>
							<sci:arg name="Do Screen" type="BoolType" required="false" visibility="nevershow" multi="false" implbase="{0995D675-7EE2-432C-95DF-E91C14052B22}">
								<sci:help>When TRUE, controls which exit port is used for
each data record by evaluating the final expression
(or only one) listed in the &quot;Expression&quot; parameter.
   -Pass (green) port when expression true
   -Fail (red) port when expression false</sci:help>
								<sci:legalval>True</sci:legalval>
								<sci:legalval selected="true">False</sci:legalval>
							</sci:arg>
							<sci:arg name="ExpressionVersion" type="LongType" required="false" visibility="nevershow" multi="false" implbase="{0995D675-7EE2-432C-95DF-E91C14052B22}">
								<sci:help>Version of expression parser to use.</sci:help>
								<sci:value>2</sci:value>
							</sci:arg>
							<sci:arg name="ComponentComment" type="StringType" required="false" visibility="nevershow" multi="false">
								<sci:help>Comment</sci:help>
								<sci:value>Processes commands expressed in PilotScript syntax to apply rapid
manipulations to data record properties. In this way, the component may be
customized to build a new, specialized data manipulation component.</sci:value>
							</sci:arg>
							<sci:arg name="Registrant" type="StringType" required="false" visibility="nevershow" multi="false">
								<sci:help>The user who registered this component.</sci:help>
								<sci:value>scitegic/core</sci:value>
							</sci:arg>
							<sci:arg name="RegistrationDate" type="StringType" required="false" visibility="nevershow" multi="false">
								<sci:help>The date this component was registered.</sci:help>
								<sci:value>Mon Apr 23 12:20:45 2007</sci:value>
							</sci:arg>
							<sci:arg name="ComponentUsage" type="StringType" required="false" visibility="nevershow" multi="false">
								<sci:help>Component Usage</sci:help>
								<sci:value>The &apos;Expression&apos;  is evaluated for each data record, and may alter and manipulate the properties of the data objects. The &apos;Initial expression&apos; is evaluated the first time data passes into the component and is typically used for initializing global variables. See the online documentation for full details of PilotScript expression syntax.

Input             - Data records
Output Pass  - All Data records</sci:value>
							</sci:arg>
							<sci:arg name="ComponentDisplayName" type="StringType" required="false" visibility="nevershow" multi="false">
								<sci:help>Display Name</sci:help>
								<sci:value>Merge properties into one and remove old ones</sci:value>
							</sci:arg>
							<sci:arg name="DerivedFrom" type="StringType" required="false" visibility="nevershow" multi="false">
								<sci:help>The component this component is based upon.</sci:help>
								<sci:value>Custom Manipulator (PilotScript)</sci:value>
							</sci:arg>
							<sci:arg name="ComponentRunTimeID" type="StringType" required="false" visibility="nevershow" multi="false">
								<sci:help>Component RunTimeID</sci:help>
								<sci:value>0:0:7:2</sci:value>
							</sci:arg>
							<sci:arg name="CustomErrorText" type="StringType" required="false" visibility="nevershow" multi="false">
								<sci:help>Custom Error Message</sci:help>
							</sci:arg>
							<sci:arg name="ComponentIcon" type="StringType" required="true" visibility="nevershow" multi="false">
								<sci:help>Component Icon</sci:help>
								<sci:value>EXPRESSIONNODE</sci:value>
							</sci:arg>
							<sci:arg name="ComponentDisabled" type="LongType" required="false" visibility="nevershow" multi="false">
								<sci:help>Disabled</sci:help>
								<sci:value>0</sci:value>
							</sci:arg>
							<sci:arg name="ComponentGUID" type="StringType" required="false" visibility="nevershow" multi="false">
								<sci:help>GUID</sci:help>
								<sci:value>{0995D675-7EE2-432C-95DF-E91C14052B22}</sci:value>
							</sci:arg>
							<sci:arg name="ComponentPoint" type="StringType" required="false" visibility="nevershow" multi="false">
								<sci:help>Component Point</sci:help>
								<sci:value>663 -50</sci:value>
							</sci:arg>
							<sci:arg name="ComponentHelp" type="StringType" required="false" visibility="nevershow" multi="true">
								<sci:help>Fancy Help</sci:help>
								<sci:value>100</sci:value>
								<sci:value>Applies a PilotScript expression to each data record
</sci:value>
								<sci:value>&lt;p&gt;PilotScript is the native scripting language in Pipeline Pilot.  It is based on PL/SQL and allows you to query or alter the properties on data records.  For example, the expression:

&lt;blockquote&gt;
&lt;code&gt;A := 10;&lt;/code&gt;
&lt;/blockquote&gt;
creates a property named &quot;A&quot; and sets the value to &quot;10&quot;.&lt;/p&gt;

&lt;p&gt;For each incoming data record the PilotScript statements in &lt;i&gt;Expression&lt;/i&gt; are evaluated.&lt;/p&gt;

&lt;p&gt;&lt;b&gt;Notes:&lt;/b&gt;
&lt;ul&gt;
&lt;li&gt;To initialize global variables such as counters, use &lt;i&gt;Initial Expression&lt;/i&gt;.&lt;/li&gt; 
&lt;li&gt;To clean up global variables or calculate final results use &lt;i&gt;Final Expression&lt;/i&gt;.&lt;/li&gt;
&lt;li&gt;Parameters on Custom Manipulators do not become global variables that can be accessed via &lt;i&gt;@ParameterName&lt;/i&gt; syntax and can only be accessed by token substitution via &lt;i&gt;$(ParameterName)&lt;/i&gt; syntax.&lt;/li&gt;
&lt;/ul&gt;

&lt;p&gt;&lt;b&gt;See Also:&lt;/b&gt;&lt;/p&gt;
&lt;ul&gt;
&lt;li&gt;For more information on PilotScript, see &lt;a href=&quot;javascript:DoLink(&apos;scihelpdocs/user/pscript/pscript_overview.htm&apos;)&quot;&gt;PilotScript Overview&lt;/a&gt;.&lt;/li&gt;
&lt;li&gt;To use PilotScript to filter data records use &lt;a href=&quot;javascript:DoLink(&apos;{DD58ECD1-516F-48FE-A5DB-8328AED680F2}&apos;)&quot;&gt;Custom Filter (PilotScript)&lt;/a&gt;.&lt;/li&gt;
&lt;/ul&gt;

</sci:value>
								<sci:value>Generic</sci:value>
								<sci:value/>
								<sci:value>Generic</sci:value>
								<sci:value/>
								<sci:value>None</sci:value>
								<sci:value/>
							</sci:arg>
							<sci:arg name="RegistrationVersion" type="StringType" required="false" visibility="nevershow" multi="false">
								<sci:help>The server version when this component was registered</sci:help>
								<sci:value>6.1.0.17</sci:value>
							</sci:arg>
							<sci:arg name="Component Sticky Notes" type="StringType" required="false" visibility="nevershow" multi="false">
								<sci:help>Component Sticky Notes</sci:help>
							</sci:arg>
							<sci:arg name="Component Path" type="StringType" required="false" visibility="nevershow" multi="false">
								<sci:help>Location of the component in the database</sci:help>
								<sci:value>Components\Generic\Manipulators\Custom Manipulator (PilotScript)</sci:value>
							</sci:arg>
							<sci:arg name="ComponentLocalID" type="LongType" required="false" visibility="nevershow" multi="false">
								<sci:help>Local Component Identifier</sci:help>
								<sci:value>2</sci:value>
							</sci:arg>
						</sci:component>
					</sci:data>
					<sci:connectid from="0" to="1" type="true"/>
					<sci:connectid from="1" to="2" type="true"/>
				</sci:protocol>
			</sci:data>
			<sci:data object="SciTegic.PropertyFunctions.1">
				<sci:component name="No-op" version="2">
					<sci:arg name="OnDataTypeError" type="StringType" required="true" visibility="hidden" multi="false">
						<sci:legalval selected="true">Halt</sci:legalval>
						<sci:legalval>Fail</sci:legalval>
						<sci:legalval>Pass</sci:legalval>
					</sci:arg>
					<sci:arg name="DataActionOnError" type="StringType" required="true" visibility="hidden" multi="false">
						<sci:help>When a General or DataType error occurs during processing:  
  LeaveData: The data is passed unalterd
  ClearData: The data is cleared before being passed (an empty data item)
  DeleteData: The data is deleted and not passed</sci:help>
						<sci:legalval selected="true">LeaveData</sci:legalval>
						<sci:legalval>ClearData</sci:legalval>
						<sci:legalval>DeleteData</sci:legalval>
					</sci:arg>
					<sci:arg name="ComponentAttributes" type="StringType" required="false" visibility="hidden" multi="true">
						<sci:help>Component Attributes</sci:help>
						<sci:legalval selected="true">ComponentTakesInput</sci:legalval>
						<sci:legalval selected="true">ComponentReturnsPass</sci:legalval>
						<sci:legalval>ComponentReturnsFail</sci:legalval>
						<sci:legalval>ComponentRunsLocal</sci:legalval>
					</sci:arg>
					<sci:arg name="OnGeneralError" type="StringType" required="true" visibility="hidden" multi="false">
						<sci:legalval selected="true">Halt</sci:legalval>
						<sci:legalval>Fail</sci:legalval>
						<sci:legalval>Pass</sci:legalval>
					</sci:arg>
					<sci:arg name="Action" type="StringType" required="true" visibility="nevershow" multi="false">
						<sci:help>the action to perform</sci:help>
						<sci:value>PassDataToPort</sci:value>
					</sci:arg>
					<sci:arg name="Port" type="LongType" required="true" visibility="nevershow" multi="false">
						<sci:help>the port to pass data to</sci:help>
						<sci:value>1</sci:value>
					</sci:arg>
					<sci:arg name="ComponentIcon" type="StringType" required="true" visibility="nevershow" multi="false">
						<sci:value>COMPONENTNODE</sci:value>
					</sci:arg>
					<sci:arg name="ComponentComment" type="StringType" required="false" visibility="nevershow" multi="false">
						<sci:help>Comment</sci:help>
						<sci:value>Passes all incoming records to the Pass port. Useful in subprotocols to capture the point of input. For example, to run an initialization pipeline before accepting input, use the No-Op component as the first component on the second pipeline.</sci:value>
					</sci:arg>
					<sci:arg name="Registrant" type="StringType" required="false" visibility="nevershow" multi="false">
						<sci:help>The user who registered this component.</sci:help>
						<sci:value>scitegic/core</sci:value>
					</sci:arg>
					<sci:arg name="RegistrationDate" type="StringType" required="false" visibility="nevershow" multi="false">
						<sci:help>The date this component was registered.</sci:help>
						<sci:value>Thu Sep 28 16:34:08 2006</sci:value>
					</sci:arg>
					<sci:arg name="ComponentUsage" type="StringType" required="false" visibility="nevershow" multi="false">
						<sci:help>Component Usage</sci:help>
						<sci:value>Pass all incoming records to pass port. Can be useful inside subprotocols with multiple input streams

Input             - Data records
Output Pass  - All Data records</sci:value>
					</sci:arg>
					<sci:arg name="ComponentDisplayName" type="StringType" required="false" visibility="nevershow" multi="false">
						<sci:value>No-op</sci:value>
					</sci:arg>
					<sci:arg name="DerivedFrom" type="StringType" required="false" visibility="nevershow" multi="false">
						<sci:help>The component this component is based upon.</sci:help>
						<sci:value>Evaluate Expression</sci:value>
					</sci:arg>
					<sci:arg name="ComponentDisabled" type="LongType" required="false" visibility="nevershow" multi="false">
						<sci:value>0</sci:value>
					</sci:arg>
					<sci:arg name="CustomErrorText" type="StringType" required="false" visibility="nevershow" multi="false"/>
					<sci:arg name="ComponentGUID" type="StringType" required="false" visibility="nevershow" multi="false">
						<sci:value>{6E468A38-A6F7-4371-B65B-501A3ED4C0D9}</sci:value>
					</sci:arg>
					<sci:arg name="ComponentPoint" type="StringType" required="false" visibility="nevershow" multi="false">
						<sci:value>1242 -870</sci:value>
					</sci:arg>
					<sci:arg name="ComponentHelp" type="StringType" required="false" visibility="nevershow" multi="true">
						<sci:value>100</sci:value>
						<sci:value>Sends all incoming records out the Pass port unchanged</sci:value>
						<sci:value>&lt;p&gt;Useful in subprotocols to capture the point of input. For example, if you wish to perform two different sequences of operations on the same input data, use No-op as the first component of the subprotocol and connect both pipes to the No-op output port.&lt;/p&gt;

&lt;p&gt;You can also use this component to simplify the layout for complex protocols. For example, if you have three Reader components that need to be connected to three Viewer components, placing a No-op in the middle reduces the number of required connections and clarifies the logic.&lt;/p&gt;
</sci:value>
						<sci:value>Generic</sci:value>
						<sci:value/>
						<sci:value>Generic</sci:value>
						<sci:value/>
						<sci:value>None</sci:value>
						<sci:value/>
					</sci:arg>
					<sci:arg name="RegistrationVersion" type="StringType" required="false" visibility="nevershow" multi="false">
						<sci:help>The server version when this component was registered</sci:help>
						<sci:value>6.0.1.1</sci:value>
					</sci:arg>
					<sci:arg name="Component Sticky Notes" type="StringType" required="false" visibility="nevershow" multi="false"/>
					<sci:arg name="ComponentLocalID" type="LongType" required="false" visibility="nevershow" multi="false">
						<sci:help>Local Component Identifier</sci:help>
						<sci:value>8</sci:value>
					</sci:arg>
					<sci:arg name="Component Path" type="StringType" required="false" visibility="nevershow" multi="false">
						<sci:value>Components\Data Access and Manipulation\Utilities\Subprotocol Utilities\No-op</sci:value>
					</sci:arg>
				</sci:component>
			</sci:data>
			<sci:data object="SciTegic.EvaluateExpression.1">
				<sci:component name="Custom Filter (PilotScript)" version="2">
					<sci:arg name="Expression" type="ExpressionType" required="true" visibility="visible" multi="false" implbase="{DD58ECD1-516F-48FE-A5DB-8328AED680F2}">
						<sci:help>The PilotScript expression used to filter the data.</sci:help>
						<sci:member>Initial Expression</sci:member>
						<sci:member>Final Expression</sci:member>
						<sci:member>Keep Calculated Properties</sci:member>
						<sci:value>Type = &apos;VHSE&apos; ;</sci:value>
					</sci:arg>
					<sci:arg name="Initial Expression" type="ExpressionType" required="false" visibility="visible" multi="false" implbase="{DD58ECD1-516F-48FE-A5DB-8328AED680F2}">
						<sci:help>&lt;p&gt;
An expression evaluated only when the component
is first initialized (when the first data record enters).
&lt;p/&gt;
Since there is no data available at initialization time, only expressions referencing global properties are allowed.
&lt;/p&gt;</sci:help>
					</sci:arg>
					<sci:arg name="Final Expression" type="ExpressionType" required="false" visibility="visible" multi="false" implbase="{DD58ECD1-516F-48FE-A5DB-8328AED680F2}">
						<sci:help>&lt;p&gt;
An expression evaluated only when the
component is finalized (once the last data
record has passed).
&lt;p/&gt;
Since there is no data available at finalization time, only expressions referencing global properties are allowed.
&lt;/p&gt;</sci:help>
					</sci:arg>
					<sci:arg name="Keep Calculated Properties" type="BoolType" required="true" visibility="visible" multi="false" implbase="{DD58ECD1-516F-48FE-A5DB-8328AED680F2}">
						<sci:help>Allows any properties that were calculated in
&quot;Expression&quot; to be included with the exiting
record.
Otherwise, these properties are removed after
the evaluation is complete.</sci:help>
						<sci:legalval>True</sci:legalval>
						<sci:legalval selected="true">False</sci:legalval>
					</sci:arg>
					<sci:arg name="OnGeneralError" type="StringType" required="true" visibility="hidden" multi="false">
						<sci:legalval selected="true">Halt</sci:legalval>
						<sci:legalval>Fail</sci:legalval>
						<sci:legalval>Pass</sci:legalval>
					</sci:arg>
					<sci:arg name="OnDataTypeError" type="StringType" required="true" visibility="hidden" multi="false">
						<sci:legalval selected="true">Halt</sci:legalval>
						<sci:legalval>Fail</sci:legalval>
						<sci:legalval>Pass</sci:legalval>
					</sci:arg>
					<sci:arg name="ComponentAttributes" type="StringType" required="false" visibility="hidden" multi="true">
						<sci:help>Component Attributes</sci:help>
						<sci:legalval selected="true">ComponentTakesInput</sci:legalval>
						<sci:legalval selected="true">ComponentReturnsPass</sci:legalval>
						<sci:legalval>ComponentReturnsFail</sci:legalval>
						<sci:legalval>ComponentRunsLocal</sci:legalval>
					</sci:arg>
					<sci:arg name="ExpressionVersion" type="LongType" required="false" visibility="nevershow" multi="false" implbase="{DD58ECD1-516F-48FE-A5DB-8328AED680F2}">
						<sci:help>Version of expression parser to use.</sci:help>
						<sci:value>2</sci:value>
					</sci:arg>
					<sci:arg name="ComponentComment" type="StringType" required="false" visibility="nevershow" multi="false">
						<sci:help>Comment</sci:help>
						<sci:value>Allows you to filter using the result from a PilotScript expression. The expression you specify is evaluated for each incoming data record, and is evaluated to a True or False value. If multiple statements are present, then the value of the last statement is used.</sci:value>
					</sci:arg>
					<sci:arg name="Registrant" type="StringType" required="false" visibility="nevershow" multi="false">
						<sci:help>The user who registered this component.</sci:help>
						<sci:value>scitegic/core</sci:value>
					</sci:arg>
					<sci:arg name="RegistrationDate" type="StringType" required="false" visibility="nevershow" multi="false">
						<sci:help>The date this component was registered.</sci:help>
						<sci:value>Mon Apr 23 12:21:34 2007</sci:value>
					</sci:arg>
					<sci:arg name="ComponentUsage" type="StringType" required="false" visibility="nevershow" multi="false">
						<sci:help>Component Usage</sci:help>
						<sci:value>The &apos;Expression&apos; is evaluated for each incoming data record.  The last statement in the expression evaluates to a boolean value  (true/false or nonzero/zero) and determines the fate of the data record:  Records which evaluate to &apos;true&apos; are passed out the Pass port; those which evaluate to &apos;false&apos; are passed out the &apos;Fail&apos; port.

Input             - Data records
Output Pass  - Data records which evaluate &apos;true&apos;
Output Fail    - Data records which evaluate &apos;false&apos;</sci:value>
					</sci:arg>
					<sci:arg name="ComponentDisplayName" type="StringType" required="false" visibility="nevershow" multi="false">
						<sci:value>Custom Filter (PilotScript)</sci:value>
					</sci:arg>
					<sci:arg name="CustomErrorText" type="StringType" required="false" visibility="nevershow" multi="false"/>
					<sci:arg name="ComponentIcon" type="StringType" required="true" visibility="nevershow" multi="false">
						<sci:value>FILTERNODE</sci:value>
					</sci:arg>
					<sci:arg name="DerivedFrom" type="StringType" required="false" visibility="nevershow" multi="false">
						<sci:help>The component this component is based upon.</sci:help>
						<sci:value>Custom Filter (PilotScript)</sci:value>
					</sci:arg>
					<sci:arg name="ComponentDisabled" type="LongType" required="false" visibility="nevershow" multi="false">
						<sci:value>0</sci:value>
					</sci:arg>
					<sci:arg name="ComponentGUID" type="StringType" required="false" visibility="nevershow" multi="false">
						<sci:value>{DD58ECD1-516F-48FE-A5DB-8328AED680F2}</sci:value>
					</sci:arg>
					<sci:arg name="ComponentPoint" type="StringType" required="false" visibility="nevershow" multi="false">
						<sci:value>1530 -870</sci:value>
					</sci:arg>
					<sci:arg name="ComponentHelp" type="StringType" required="false" visibility="nevershow" multi="true">
						<sci:value>100</sci:value>
						<sci:value>Passes data records for which a PilotScript expression evaluates to True

</sci:value>
						<sci:value>&lt;p&gt;For each incoming data record, the PilotScript statements in &lt;i&gt;Expression&lt;/i&gt; are evaluated. If the last statement in the expression evaluates to True or non-zero, the record is sent out the Pass port. Otherwise it is sent out the Fail port.&lt;/p&gt;
&lt;p&gt;&lt;b&gt;Notes:&lt;/b&gt;
&lt;ul&gt;
&lt;li&gt;To initialize global variables such as counters, use &lt;i&gt;Initial Expression&lt;/i&gt;.&lt;/li&gt; 
&lt;li&gt;To clean up global variables or calculate final results use &lt;i&gt;Final Expression&lt;/i&gt;.&lt;/li&gt;
&lt;li&gt;Parameters on Custom Manipulators do not become global variables that can be accessed via &lt;i&gt;@ParameterName&lt;/i&gt; syntax and can only be accessed by token substitution via &lt;i&gt;$(ParameterName)&lt;/i&gt; syntax.&lt;/li&gt;
&lt;/ul&gt;
&lt;/ul&gt;
</sci:value>
						<sci:value>Generic</sci:value>
						<sci:value/>
						<sci:value>Generic</sci:value>
						<sci:value>Data records for which the final expression in the PilotScript evaluates to True or non-zero</sci:value>
						<sci:value>None</sci:value>
						<sci:value>Data records for which the final expression in the PilotScript evaluates to False or zero</sci:value>
					</sci:arg>
					<sci:arg name="Component Sticky Notes" type="StringType" required="false" visibility="nevershow" multi="false"/>
					<sci:arg name="ComponentLocalID" type="LongType" required="false" visibility="nevershow" multi="false">
						<sci:help>Local Component Identifier</sci:help>
						<sci:value>9</sci:value>
					</sci:arg>
					<sci:arg name="Component Path" type="StringType" required="false" visibility="nevershow" multi="false">
						<sci:value>Components\Data Access and Manipulation\Filters\Custom Filter (PilotScript)</sci:value>
					</sci:arg>
				</sci:component>
				<sci:proplist>
					<sci:propval name="RegistrationVersion">6.1.0.17</sci:propval>
				</sci:proplist>
			</sci:data>
			<sci:data object="SciTegic.Protocol.1">
				<sci:component name="Subprotocol" version="2">
					<sci:arg name="Tempfiles" type="StringType" required="false" visibility="visible" multi="false" uimpl="true">
						<sci:help>&lt;/p&gt;A comma delimited list of global properties, each of which will automatically hold the name of a file in the job&apos;s temporary folder, whose name is guaranteed to be unique.&lt;p/&gt;For each global name, an additional global is created (with the suffix &lt;i&gt;_Filename&lt;/i&gt;) that hold just the leaf file name of the temporary file.&lt;p/&gt;</sci:help>
					</sci:arg>
					<sci:arg name="DeclareLocal" type="StringType" required="false" visibility="visible" multi="false" uimpl="true">
						<sci:help>&lt;p&gt;Lists a set of properties (without the @) to create on the global property list for this subprotocol. Such properties can only be accessed within the scope of this subprotocol and its descendent subprotocols.&lt;p/&gt;Any global property not declared in this way is created on the top level global property list and is accessible from all protocols, but may collide with another property of the same name.&lt;p/&gt;Scoping global properties to the subprotocol where they are used is highly recommended.&lt;/p&gt;</sci:help>
					</sci:arg>
					<sci:arg name="RunToCompletion" type="BoolType" required="false" visibility="visible" multi="false" uimpl="true">
						<sci:help>When RunToCompletion is set to True, the subprotocol is re-initialized and executed in its entirety for each record it processes.</sci:help>
						<sci:legalval>True</sci:legalval>
						<sci:legalval selected="true">False</sci:legalval>
					</sci:arg>
					<sci:arg name="Parallel Processing Options" type="BoolType" required="false" visibility="visible" multi="false" uimpl="true">
						<sci:help>&lt;p&gt;&lt;b&gt;Note:&lt;/b&gt; This is a prototype feature, which we are making available
because we feel it is a useful technique to improve data throughput speeds in many situations. In particular, it can help to optimize resource use on multi-CPU and multi-core machines and on server clusters.
We welcome your feedback on scenarios where it works well, scenarios where it does not, and any other opinions you have about this utility.
&lt;/p&gt;&lt;hr/&gt;&lt;p&gt;
When set to True, this set of options allow the subprotocol to execute in parallel on one or more independent Pipeline Pilot servers, running local or remote.  Additional parameters control the number of data records to send in each process batch, the list of Pipeline Pilot servers to use, the number of protocol processes that can be executed on each server, and whether to preserve the order of the processed data records.
&lt;/p&gt;&lt;p&gt;
Use this option judiciously, since it will not increase throughput in all circumstances. In general, it will yield improved performance when the parallelization benefits outweigh the data transfer overhead for the specified batch size.
&lt;/p&gt;&lt;p&gt;
For more information on the parallel subprotocol options, see &lt;a href=&quot;javascript:DoLink(&apos;scihelpdocs/user/subprots/subprot_parallel_processing.htm&apos;)&quot;&gt;Parallel Processing Subprotocols&lt;/a&gt;.
&lt;/p&gt;
</sci:help>
						<sci:member>Parallel Processing Options Batch Size</sci:member>
						<sci:member>Parallel Processing Options Server</sci:member>
						<sci:member>Parallel Processing Options Preserve Order</sci:member>
						<sci:legalval>True</sci:legalval>
						<sci:legalval selected="true">False</sci:legalval>
					</sci:arg>
					<sci:arg name="Parallel Processing Options Batch Size" type="LongType" required="true" visibility="visible" multi="false" uimpl="true">
						<sci:help>The number of records to send to the remote server(s) for each subprotocol execution.  In general, performance is optimized when the amount of time required to process each batch is at least 10 seconds (note that this can vary depending on the characteristics of the remote server&apos;s hardware)</sci:help>
						<sci:enabledscript>SetDisabledDetails(&quot;This parameter is only applicable if &apos;Parallel Processing Options&apos; is &apos;True&apos;&quot;);
Parameter(&apos;Parallel Processing Options&apos;);</sci:enabledscript>
						<sci:value>25</sci:value>
					</sci:arg>
					<sci:arg name="Parallel Processing Options Server" type="StringType" required="false" visibility="visible" multi="true" expanded="true" legalvalsenforced="false" uimpl="true">
						<sci:help>&lt;p&gt;
Comma separated list of Pipeline Pilot servers on which to execute the parallel subprotocol.  The server names should be in the same format as the Pipeline Pilot Client&apos;s change server dialog (server-name:port-number).
&lt;/p&gt;&lt;p&gt;
Specifying &lt;b&gt;localhost&lt;/b&gt; as a server will cause the subprotocol to use its own Pipeline Pilot server.  This can be helpful on multi-CPU/multi-core systems (where the subprotocol jobs are spawned on the same machine) and Pipeline Pilot Linux clusters (where &apos;localhost&apos; requests spawning the subprotocol jobs on the same cluster).
&lt;/p&gt;</sci:help>
						<sci:member>Parallel Processing Options Server Processes</sci:member>
						<sci:validscript>SetInvalidDetails(&apos;This parameter is required.&apos;);
Parameter() ne &apos;&apos;;</sci:validscript>
						<sci:enabledscript>SetDisabledDetails(&quot;This parameter is only applicable if &apos;Parallel Processing Options&apos; is &apos;True&apos;&quot;);
Parameter(&apos;Parallel Processing Options&apos;);</sci:enabledscript>
					</sci:arg>
					<sci:arg name="Parallel Processing Options Server Processes" type="StringType" required="false" visibility="visible" multi="false" uimpl="true">
						<sci:help>Comma separated list of maximum number of batches that can be simultaneously executed on each remote server.  The number of entries in this parameter must equal the number of servers. If &apos;*&apos; is specified as the number of processes, then that server will only launch as many batches as the administrator of the remote server has permitted.</sci:help>
						<sci:validscript>/* Server Processes must have the same number of comma separated entries as the Server parameter and must have a value*/
#processes := parameter();
expand(&apos;,&apos;, #processes);
#servers := parameter(&apos;Parallel Processing Options Server&apos;);
expand(&apos;,&apos;, #servers);

if (numvalues(#processes) == 0) then
	SetInvalidDetails(&apos;This parameter is required.&apos;);
else
	SetInvalidDetails(&apos;The number of server processes (&apos; . numvalues(#processes) . &apos;) must equal the number of servers (&apos; . numvalues(#servers) . &apos;).&apos;);
end if;
numvalues(#processes) &gt; 0 and numvalues(#processes) == numvalues(#servers);</sci:validscript>
						<sci:enabledscript>SetDisabledDetails(&quot;This parameter is only applicable if &apos;Parallel Processing Options&apos; is &apos;True&apos;&quot;);
Parameter(&apos;Parallel Processing Options&apos;);</sci:enabledscript>
					</sci:arg>
					<sci:arg name="Parallel Processing Options Preserve Order" type="BoolType" required="false" visibility="visible" multi="false" uimpl="true">
						<sci:help>Whether to preserve the order of the data as it enters and leaves the remote subprotocol.</sci:help>
						<sci:enabledscript>SetDisabledDetails(&quot;This parameter is only applicable if &apos;Parallel Processing Options&apos; is &apos;True&apos;&quot;);
Parameter(&apos;Parallel Processing Options&apos;);</sci:enabledscript>
						<sci:legalval selected="true">True</sci:legalval>
						<sci:legalval>False</sci:legalval>
					</sci:arg>
					<sci:arg name="OnGeneralError" type="StringType" required="true" visibility="hidden" multi="false">
						<sci:legalval selected="true">Halt</sci:legalval>
						<sci:legalval>Fail</sci:legalval>
						<sci:legalval>Pass</sci:legalval>
					</sci:arg>
					<sci:arg name="OnDataTypeError" type="StringType" required="true" visibility="hidden" multi="false">
						<sci:legalval selected="true">Halt</sci:legalval>
						<sci:legalval>Fail</sci:legalval>
						<sci:legalval>Pass</sci:legalval>
					</sci:arg>
					<sci:arg name="ComponentAttributes" type="StringType" required="false" visibility="hidden" multi="true">
						<sci:help>Component Attributes</sci:help>
						<sci:legalval selected="true">ComponentTakesInput</sci:legalval>
						<sci:legalval selected="true">ComponentReturnsPass</sci:legalval>
						<sci:legalval>ComponentReturnsFail</sci:legalval>
						<sci:legalval>ComponentRunsLocal</sci:legalval>
					</sci:arg>
					<sci:arg name="ComponentComment" type="StringType" required="false" visibility="nevershow" multi="false">
						<sci:help>Component Comment</sci:help>
						<sci:value>Defines a subprotocol in a pipeline. When you are creating a pipeline that requires a subprotocol as a component, drag this component into the pipeline, open it, and add components to it.</sci:value>
					</sci:arg>
					<sci:arg name="ComponentUsage" type="StringType" required="false" visibility="nevershow" multi="false">
						<sci:help>Component Usage</sci:help>
						<sci:value>When you are creating a pipeline which requires a subprotocol as 
a component, you can drag this SubProtocol component into the 
pipeline, open it, and add components into it.</sci:value>
					</sci:arg>
					<sci:arg name="ComponentDisplayName" type="StringType" required="false" visibility="nevershow" multi="false">
						<sci:value>VHSE_Integers</sci:value>
					</sci:arg>
					<sci:arg name="ProtocolAutoLayout" type="BoolType" required="false" visibility="nevershow" multi="false">
						<sci:help>Protocol AutoLayout</sci:help>
						<sci:value>1</sci:value>
					</sci:arg>
					<sci:arg name="ProtocolShowComment" type="BoolType" required="false" visibility="nevershow" multi="false">
						<sci:help>Protocol ShowComment</sci:help>
						<sci:value>true</sci:value>
					</sci:arg>
					<sci:arg name="ProtocolComment" type="StringType" required="false" visibility="nevershow" multi="false">
						<sci:help>Add Protocol Comment Here</sci:help>
						<sci:value>Add Protocol Comment Here</sci:value>
					</sci:arg>
					<sci:arg name="ComponentDisabled" type="LongType" required="false" visibility="nevershow" multi="false">
						<sci:value>0</sci:value>
					</sci:arg>
					<sci:arg name="CustomErrorText" type="StringType" required="false" visibility="nevershow" multi="false"/>
					<sci:arg name="ComponentIcon" type="StringType" required="true" visibility="nevershow" multi="false">
						<sci:value>EXPRESSIONNODE</sci:value>
					</sci:arg>
					<sci:arg name="ComponentRevision" type="LongType" required="true" visibility="nevershow" multi="false">
						<sci:help>Component Revision</sci:help>
						<sci:value>100</sci:value>
					</sci:arg>
					<sci:arg name="DerivedFrom" type="StringType" required="false" visibility="nevershow" multi="false">
						<sci:help>The component this component is based upon.</sci:help>
						<sci:value>SubProtocol</sci:value>
					</sci:arg>
					<sci:arg name="ComponentGUID" type="StringType" required="false" visibility="nevershow" multi="false">
						<sci:value>{17001C74-63CE-4B4B-B37C-F0EAA19CE4AA}</sci:value>
					</sci:arg>
					<sci:arg name="ComponentPoint" type="StringType" required="false" visibility="nevershow" multi="false">
						<sci:value>1818 -870</sci:value>
					</sci:arg>
					<sci:arg name="ByReference" type="BoolType" required="false" visibility="nevershow" multi="false">
						<sci:help>By Ref</sci:help>
						<sci:value>0</sci:value>
					</sci:arg>
					<sci:arg name="ComponentHelp" type="StringType" required="false" visibility="nevershow" multi="true">
						<sci:value>100</sci:value>
						<sci:value>Builds subprotocols in Pipeline Pilot.</sci:value>
						<sci:value>&lt;p&gt;
Use a subprotocol to collapse one or more components into a single item. Open a subprotocol to view or edit its contents. 
&lt;/p&gt;&lt;p&gt;
To define input and output ports, display icon, and parameter settings, right-click and select Edit. You can save subprotocols and reuse them. For more information, see the User Guide help for &lt;a href=&quot;javascript:DoLink(&apos;scihelpdocs/user/subprots/subprot_overview.htm&apos;)&quot;&gt;Subprotocols Overview&lt;/a&gt;.
&lt;/p&gt;&lt;p&gt;
For more information on the parallel subprotocol options, see &lt;a href=&quot;javascript:DoLink(&apos;scihelpdocs/user/subprots/subprot_parallel_processing.htm&apos;)&quot;&gt;Parallel Processing Subprotocols&lt;/a&gt;.
&lt;/p&gt;&lt;p&gt;
Tip: Any component can be made into a shortcut, so that the latest version is always used. For more information, see &lt;a href=&quot;javascript:DoLink(&apos;scihelpdocs/user/subprots/shortcuts.htm&apos;)&quot;&gt;Creating Shortcuts&lt;/a&gt;.
&lt;/p&gt;</sci:value>
						<sci:value>Generic</sci:value>
						<sci:value/>
						<sci:value>Generic</sci:value>
						<sci:value>Records passing out of any unconnected pass ports of components inside the subprotocol</sci:value>
						<sci:value>None</sci:value>
						<sci:value>Records passing out of any unconnected fail ports of components inside the subprotocol</sci:value>
					</sci:arg>
					<sci:arg name="RegistrationVersion" type="StringType" required="false" visibility="nevershow" multi="false">
						<sci:help>The server version when this component was registered</sci:help>
						<sci:value>6.1.0.21</sci:value>
					</sci:arg>
					<sci:arg name="Component Sticky Notes" type="StringType" required="false" visibility="nevershow" multi="false"/>
					<sci:arg name="Protocol Sticky Notes" type="StringType" required="false" visibility="nevershow" multi="false">
						<sci:help>Protocol Sticky Notes</sci:help>
					</sci:arg>
					<sci:arg name="ProtocolScale2" type="LongType" required="false" visibility="nevershow" multi="false">
						<sci:help>Protocol Scale</sci:help>
						<sci:value>100</sci:value>
					</sci:arg>
					<sci:arg name="Protocol Options" type="StringType" required="false" visibility="nevershow" multi="false">
						<sci:help>Protocol Options</sci:help>
						<sci:legalval>Make Shortcut by Default</sci:legalval>
						<sci:legalval>Owner Access Only</sci:legalval>
					</sci:arg>
					<sci:arg name="Registrant" type="StringType" required="false" visibility="nevershow" multi="false">
						<sci:help>The user who registered this component.</sci:help>
						<sci:value>scitegic/core</sci:value>
					</sci:arg>
					<sci:arg name="RegistrationDate" type="StringType" required="false" visibility="nevershow" multi="false">
						<sci:help>The date this component was registered.</sci:help>
						<sci:value>Tue May 01 14:06:30 2007</sci:value>
					</sci:arg>
					<sci:arg name="ComponentLocalID" type="LongType" required="false" visibility="nevershow" multi="false">
						<sci:help>Local Component Identifier</sci:help>
						<sci:value>10</sci:value>
					</sci:arg>
					<sci:arg name="Component Path" type="StringType" required="false" visibility="nevershow" multi="false">
						<sci:value>Components\Data Access and Manipulation\Utilities\Subprotocol Utilities\Subprotocol</sci:value>
					</sci:arg>
				</sci:component>
				<sci:protocol>
					<sci:data object="SciTegic.PropertyFunctions.1">
						<sci:component name="No-op" version="2">
							<sci:arg name="OnDataTypeError" type="StringType" required="true" visibility="hidden" multi="false">
								<sci:help>When an expected data type is not found during processing:  
  Halt: Terminate the execution of the network
  Fail: Continue execution of the network, passing data out the Fail(red) port
  Pass: Continue execution of the network, passing data out the Pass(green) port</sci:help>
								<sci:legalval selected="true">Halt</sci:legalval>
								<sci:legalval>Fail</sci:legalval>
								<sci:legalval>Pass</sci:legalval>
							</sci:arg>
							<sci:arg name="DataActionOnError" type="StringType" required="true" visibility="hidden" multi="false">
								<sci:help>When a General or DataType error occurs during processing:  
  LeaveData: The data is passed unalterd
  ClearData: The data is cleared before being passed (an empty data item)
  DeleteData: The data is deleted and not passed</sci:help>
								<sci:legalval selected="true">LeaveData</sci:legalval>
								<sci:legalval>ClearData</sci:legalval>
								<sci:legalval>DeleteData</sci:legalval>
							</sci:arg>
							<sci:arg name="ComponentAttributes" type="StringType" required="false" visibility="hidden" multi="true">
								<sci:help>Component Attributes</sci:help>
								<sci:legalval selected="true">ComponentTakesInput</sci:legalval>
								<sci:legalval selected="true">ComponentReturnsPass</sci:legalval>
								<sci:legalval>ComponentReturnsFail</sci:legalval>
								<sci:legalval>ComponentRunsLocal</sci:legalval>
							</sci:arg>
							<sci:arg name="OnGeneralError" type="StringType" required="true" visibility="hidden" multi="false">
								<sci:help>When an recoverable error occurs during processing:  
  Halt: Terminate the execution of the network
  Fail: Continue execution of the network, passing data out the Fail(red) port
  Pass: Continue execution of the network, passing data out the Pass(green) port</sci:help>
								<sci:legalval selected="true">Halt</sci:legalval>
								<sci:legalval>Fail</sci:legalval>
								<sci:legalval>Pass</sci:legalval>
							</sci:arg>
							<sci:arg name="Action" type="StringType" required="true" visibility="nevershow" multi="false">
								<sci:help>the action to perform</sci:help>
								<sci:value>PassDataToPort</sci:value>
							</sci:arg>
							<sci:arg name="Port" type="LongType" required="true" visibility="nevershow" multi="false">
								<sci:help>the port to pass data to</sci:help>
								<sci:value>1</sci:value>
							</sci:arg>
							<sci:arg name="ComponentIcon" type="StringType" required="true" visibility="nevershow" multi="false">
								<sci:help>Sets the Components Icon</sci:help>
								<sci:value>COMPONENTNODE</sci:value>
							</sci:arg>
							<sci:arg name="ComponentComment" type="StringType" required="false" visibility="nevershow" multi="false">
								<sci:help>Comment</sci:help>
								<sci:value>Passes all incoming records to the Pass port. Useful in subprotocols to capture the point of input. For example, to run an initialization pipeline before accepting input, use the No-Op component as the first component on the second pipeline.</sci:value>
							</sci:arg>
							<sci:arg name="Registrant" type="StringType" required="false" visibility="nevershow" multi="false">
								<sci:help>The user who registered this component.</sci:help>
								<sci:value>scitegic/core</sci:value>
							</sci:arg>
							<sci:arg name="RegistrationDate" type="StringType" required="false" visibility="nevershow" multi="false">
								<sci:help>The date this component was registered.</sci:help>
								<sci:value>Thu Sep 28 16:34:08 2006</sci:value>
							</sci:arg>
							<sci:arg name="ComponentUsage" type="StringType" required="false" visibility="nevershow" multi="false">
								<sci:help>Component Usage</sci:help>
								<sci:value>Pass all incoming records to pass port. Can be useful inside subprotocols with multiple input streams

Input             - Data records
Output Pass  - All Data records</sci:value>
							</sci:arg>
							<sci:arg name="ComponentDisplayName" type="StringType" required="false" visibility="nevershow" multi="false">
								<sci:help>Display Name</sci:help>
								<sci:value>Branch</sci:value>
							</sci:arg>
							<sci:arg name="DerivedFrom" type="StringType" required="false" visibility="nevershow" multi="false">
								<sci:help>The component this component is based upon.</sci:help>
								<sci:value>Evaluate Expression</sci:value>
							</sci:arg>
							<sci:arg name="ComponentRunTimeID" type="StringType" required="false" visibility="nevershow" multi="false">
								<sci:help>Component RunTimeID</sci:help>
								<sci:value>0:0:10:0</sci:value>
							</sci:arg>
							<sci:arg name="ComponentDisabled" type="LongType" required="false" visibility="nevershow" multi="false">
								<sci:help>Disabled</sci:help>
								<sci:value>0</sci:value>
							</sci:arg>
							<sci:arg name="CustomErrorText" type="StringType" required="false" visibility="nevershow" multi="false">
								<sci:help>CustomErrorText</sci:help>
							</sci:arg>
							<sci:arg name="ComponentGUID" type="StringType" required="false" visibility="nevershow" multi="false">
								<sci:help>GUID</sci:help>
								<sci:value>{6E468A38-A6F7-4371-B65B-501A3ED4C0D9}</sci:value>
							</sci:arg>
							<sci:arg name="ComponentPoint" type="StringType" required="false" visibility="nevershow" multi="false">
								<sci:help>Component Point</sci:help>
								<sci:value>88 -50</sci:value>
							</sci:arg>
							<sci:arg name="ComponentHelp" type="StringType" required="false" visibility="nevershow" multi="true">
								<sci:help>Fancy Help</sci:help>
								<sci:value>100</sci:value>
								<sci:value>Sends all incoming records out the Pass port unchanged</sci:value>
								<sci:value>&lt;p&gt;Useful in subprotocols to capture the point of input. For example, if you wish to perform two different sequences of operations on the same input data, use No-op as the first component of the subprotocol and connect both pipes to the No-op output port.&lt;/p&gt;

&lt;p&gt;You can also use this component to simplify the layout for complex protocols. For example, if you have three Reader components that need to be connected to three Viewer components, placing a No-op in the middle reduces the number of required connections and clarifies the logic.&lt;/p&gt;
</sci:value>
								<sci:value>Generic</sci:value>
								<sci:value/>
								<sci:value>Generic</sci:value>
								<sci:value/>
								<sci:value>None</sci:value>
								<sci:value/>
							</sci:arg>
							<sci:arg name="RegistrationVersion" type="StringType" required="false" visibility="nevershow" multi="false">
								<sci:help>The server version when this component was registered</sci:help>
								<sci:value>6.0.1.1</sci:value>
							</sci:arg>
							<sci:arg name="Component Sticky Notes" type="StringType" required="false" visibility="nevershow" multi="false">
								<sci:help>Component Sticky Notes</sci:help>
							</sci:arg>
							<sci:arg name="Component Path" type="StringType" required="false" visibility="nevershow" multi="false">
								<sci:help>Location of the component in the database</sci:help>
								<sci:value>Components\Generic\Utilities\SubProtocol Utilities\No-op</sci:value>
							</sci:arg>
							<sci:arg name="ComponentLocalID" type="LongType" required="false" visibility="nevershow" multi="false">
								<sci:help>Local Component Identifier</sci:help>
								<sci:value>0</sci:value>
							</sci:arg>
						</sci:component>
					</sci:data>
					<sci:data object="SciTegic.EvaluateExpression.1">
						<sci:component name="Custom Manipulator (PilotScript)" version="2">
							<sci:arg name="Expression" type="ExpressionType" required="true" visibility="visible" multi="false" expanded="true" implbase="{0995D675-7EE2-432C-95DF-E91C14052B22}">
								<sci:help>Expression (or list of expressions separated by semi-colons) to evaluate.</sci:help>
								<sci:member>Initial Expression</sci:member>
								<sci:member>Final Expression</sci:member>
								<sci:member>Keep Calculated Properties</sci:member>
								<sci:value>@seqprops := RPROPERTYNAMES(&apos;^AA_.*&apos;);


for #aa in 1 .. numvalues(@seqprops)
LOOP	
IF property(&quot;AA_&quot; . #aa ) = &quot;L&quot;
		THEN property(&quot;AA_1_&quot; . #aa ) := &quot;1.36&quot;;
				 property(&quot;AA_2_&quot; . #aa ) := &quot;0.07&quot;;
				 property(&quot;AA_3_&quot; . #aa ) := &quot;0.26&quot;;
				 property(&quot;AA_4_&quot; . #aa ) := &quot;-0.80&quot;;
				 property(&quot;AA_5_&quot; . #aa ) := &quot;0.22&quot;;
				 property(&quot;AA_6_&quot; . #aa ) := &quot;-1.37&quot;;
				 property(&quot;AA_7_&quot; . #aa ) := &quot;0.08&quot;;
				 property(&quot;AA_8_&quot; . #aa ) := &quot;-0.62&quot;;
	ELSIF 
		property(&quot;AA_&quot; . #aa ) = &quot;I&quot;
		THEN property(&quot;AA_1_&quot; . #aa ) := &quot;1.27&quot;;
				 property(&quot;AA_2_&quot; . #aa ) := &quot;-0.14&quot;;
				 property(&quot;AA_3_&quot; . #aa ) := &quot;0.30&quot;;
				 property(&quot;AA_4_&quot; . #aa ) := &quot;-1.80&quot;;
				 property(&quot;AA_5_&quot; . #aa ) := &quot;0.30&quot;;
				 property(&quot;AA_6_&quot; . #aa ) := &quot;-1.61&quot;;
				 property(&quot;AA_7_&quot; . #aa ) := &quot;-0.16&quot;;
				 property(&quot;AA_8_&quot; . #aa ) := &quot;-0.13&quot;;
	ELSIF
		property(&quot;AA_&quot; . #aa ) = &quot;E&quot;
		THEN property(&quot;AA_1_&quot; . #aa ) := &quot;-1.18&quot;;
				 property(&quot;AA_2_&quot; . #aa ) := &quot;0.40&quot;;
				 property(&quot;AA_3_&quot; . #aa ) := &quot;0.10&quot;;
				 property(&quot;AA_4_&quot; . #aa ) := &quot;0.36&quot;;
				 property(&quot;AA_5_&quot; . #aa ) := &quot;-2.16&quot;;
				 property(&quot;AA_6_&quot; . #aa ) := &quot;-0.17&quot;;
				 property(&quot;AA_7_&quot; . #aa ) := &quot;0.91&quot;;
				 property(&quot;AA_8_&quot; . #aa ) := &quot;0.02&quot;;
	ELSIF
		property(&quot;AA_&quot; . #aa ) = &quot;K&quot;
		THEN property(&quot;AA_1_&quot; . #aa ) := &quot;-1.17&quot;;
				 property(&quot;AA_2_&quot; . #aa ) := &quot;0.70&quot;;
				 property(&quot;AA_3_&quot; . #aa ) := &quot;0.70&quot;;
				 property(&quot;AA_4_&quot; . #aa ) := &quot;0.80&quot;;
				 property(&quot;AA_5_&quot; . #aa ) := &quot;1.64&quot;;
				 property(&quot;AA_6_&quot; . #aa ) := &quot;0.67&quot;;
				 property(&quot;AA_7_&quot; . #aa ) := &quot;1.63&quot;;
				 property(&quot;AA_8_&quot; . #aa ) := &quot;0.13&quot;; 
	ELSIF
		property(&quot;AA_&quot; . #aa ) = &quot;N&quot;
		THEN property(&quot;AA_1_&quot; . #aa ) := &quot;-0.99&quot;;
				 property(&quot;AA_2_&quot; . #aa ) := &quot;0.00&quot;;
				 property(&quot;AA_3_&quot; . #aa ) := &quot;-0.37&quot;;
				 property(&quot;AA_4_&quot; . #aa ) := &quot;0.69&quot;;
				 property(&quot;AA_5_&quot; . #aa ) := &quot;-0.55&quot;;
				 property(&quot;AA_6_&quot; . #aa ) := &quot;0.85&quot;;
				 property(&quot;AA_7_&quot; . #aa ) := &quot;0.73&quot;;
				 property(&quot;AA_8_&quot; . #aa ) := &quot;-0.80&quot;;
	ELSIF
		property(&quot;AA_&quot; . #aa ) = &quot;V&quot;
		THEN property(&quot;AA_1_&quot; . #aa ) := &quot;0.76&quot;;
				 property(&quot;AA_2_&quot; . #aa ) := &quot;-0.92&quot;;
				 property(&quot;AA_3_&quot; . #aa ) := &quot;-0.17&quot;;
				 property(&quot;AA_4_&quot; . #aa ) := &quot;-1.91&quot;;
				 property(&quot;AA_5_&quot; . #aa ) := &quot;0.22&quot;;
				 property(&quot;AA_6_&quot; . #aa ) := &quot;-1.40&quot;;
				 property(&quot;AA_7_&quot; . #aa ) := &quot;-0.24&quot;;
				 property(&quot;AA_8_&quot; . #aa ) := &quot;-0.03&quot;; 
	ELSIF
		property(&quot;AA_&quot; . #aa ) = &quot;A&quot;
		THEN property(&quot;AA_1_&quot; . #aa ) := &quot;0.15&quot;;
				 property(&quot;AA_2_&quot; . #aa ) := &quot;-1.11&quot;;
				 property(&quot;AA_3_&quot; . #aa ) := &quot;-1.35&quot;;
				 property(&quot;AA_4_&quot; . #aa ) := &quot;-0.92&quot;;
				 property(&quot;AA_5_&quot; . #aa ) := &quot;0.02&quot;;
				 property(&quot;AA_6_&quot; . #aa ) := &quot;-0.91&quot;;
				 property(&quot;AA_7_&quot; . #aa ) := &quot;0.36&quot;;
				 property(&quot;AA_8_&quot; . #aa ) := &quot;-0.48&quot;;
	ELSIF
		property(&quot;AA_&quot; . #aa ) = &quot;F&quot;
		THEN property(&quot;AA_1_&quot; . #aa ) := &quot;1.52&quot;;
				 property(&quot;AA_2_&quot; . #aa ) := &quot;0.61&quot;;
				 property(&quot;AA_3_&quot; . #aa ) := &quot;0.96&quot;;
				 property(&quot;AA_4_&quot; . #aa ) := &quot;-0.16&quot;;
				 property(&quot;AA_5_&quot; . #aa ) := &quot;0.25&quot;;
				 property(&quot;AA_6_&quot; . #aa ) := &quot;0.28&quot;;
				 property(&quot;AA_7_&quot; . #aa ) := &quot;-1.33&quot;;
				 property(&quot;AA_8_&quot; . #aa ) := &quot;-0.20&quot;;
	ELSIF
		property(&quot;AA_&quot; . #aa ) = &quot;Y&quot;
		THEN property(&quot;AA_1_&quot; . #aa ) := &quot;0.61&quot;; 
				 property(&quot;AA_2_&quot; . #aa ) := &quot;1.60&quot;; 
				 property(&quot;AA_3_&quot; . #aa ) := &quot;1.17&quot;; 
				 property(&quot;AA_4_&quot; . #aa ) := &quot;0.73&quot;; 
				 property(&quot;AA_5_&quot; . #aa ) := &quot;0.53&quot;; 
				 property(&quot;AA_6_&quot; . #aa ) := &quot;0.25&quot;; 
				 property(&quot;AA_7_&quot; . #aa ) := &quot;-0.96&quot;;
				 property(&quot;AA_8_&quot; . #aa ) := &quot;-0.52&quot;; 
	ELSIF
		property(&quot;AA_&quot; . #aa ) = &quot;C&quot;
		THEN property(&quot;AA_1_&quot; . #aa ) := &quot;0.18&quot;;
				 property(&quot;AA_2_&quot; . #aa ) := &quot;-1.67&quot;;
				 property(&quot;AA_3_&quot; . #aa ) := &quot;-0.46&quot;;
				 property(&quot;AA_4_&quot; . #aa ) := &quot;-0.21&quot;;
				 property(&quot;AA_5_&quot; . #aa ) := &quot;0.00&quot;;
				 property(&quot;AA_6_&quot; . #aa ) := &quot;1.20&quot;;
				 property(&quot;AA_7_&quot; . #aa ) := &quot;-1.61&quot;;
				 property(&quot;AA_8_&quot; . #aa ) := &quot;-0.19&quot;;
	ELSIF
		property(&quot;AA_&quot; . #aa ) = &quot;G&quot;
		THEN property(&quot;AA_1_&quot; . #aa ) := &quot;-0.20&quot;;
				 property(&quot;AA_2_&quot; . #aa ) := &quot;-1.53&quot;;
				 property(&quot;AA_3_&quot; . #aa ) := &quot;-2.63&quot;;
				 property(&quot;AA_4_&quot; . #aa ) := &quot;2.28&quot;;
				 property(&quot;AA_5_&quot; . #aa ) := &quot;-0.53&quot;;
				 property(&quot;AA_6_&quot; . #aa ) := &quot;-1.18&quot;;
				 property(&quot;AA_7_&quot; . #aa ) := &quot;2.01&quot;;
				 property(&quot;AA_8_&quot; . #aa ) := &quot;-1.34&quot;; 
	ELSIF
		property(&quot;AA_&quot; . #aa ) = &quot;P&quot;
		THEN property(&quot;AA_1_&quot; . #aa ) := &quot;0.22&quot;;
				 property(&quot;AA_2_&quot; . #aa ) := &quot;-0.17&quot;;
				 property(&quot;AA_3_&quot; . #aa ) := &quot;-0.50&quot;;
				 property(&quot;AA_4_&quot; . #aa ) := &quot;0.05 &quot;;
				 property(&quot;AA_5_&quot; . #aa ) := &quot;-0.01&quot;;
				 property(&quot;AA_6_&quot; . #aa ) := &quot;-1.34&quot;;
				 property(&quot;AA_7_&quot; . #aa ) := &quot;-0.19&quot;;
				 property(&quot;AA_8_&quot; . #aa ) := &quot;3.56&quot;; 
	ELSIF
		property(&quot;AA_&quot; . #aa ) = &quot;H&quot;
		THEN property(&quot;AA_1_&quot; . #aa ) := &quot;-0.43&quot;;
				 property(&quot;AA_2_&quot; . #aa ) := &quot;-0.25&quot;;
				 property(&quot;AA_3_&quot; . #aa ) := &quot;0.37&quot;;
				 property(&quot;AA_4_&quot; . #aa ) := &quot;0.19&quot;;
				 property(&quot;AA_5_&quot; . #aa ) := &quot;0.51&quot;;
				 property(&quot;AA_6_&quot; . #aa ) := &quot;1.28&quot;;
				 property(&quot;AA_7_&quot; . #aa ) := &quot;0.93&quot;;
				 property(&quot;AA_8_&quot; . #aa ) := &quot;0.65&quot;;
	ELSIF
		property(&quot;AA_&quot; . #aa ) = &quot;T&quot;
		THEN property(&quot;AA_1_&quot; . #aa ) := &quot;-0.34&quot;;
				 property(&quot;AA_2_&quot; . #aa ) := &quot;-0.51&quot;;
				 property(&quot;AA_3_&quot; . #aa ) := &quot;-0.55&quot;;
				 property(&quot;AA_4_&quot; . #aa ) := &quot;-1.06&quot;;
				 property(&quot;AA_5_&quot; . #aa ) := &quot;-0.06&quot;;
				 property(&quot;AA_6_&quot; . #aa ) := &quot;-0.01&quot;;
				 property(&quot;AA_7_&quot; . #aa ) := &quot;-0.79&quot;;
				 property(&quot;AA_8_&quot; . #aa ) := &quot;0.39&quot;;
	ELSIF
		property(&quot;AA_&quot; . #aa ) = &quot;R&quot;
		THEN property(&quot;AA_1_&quot; . #aa ) := &quot;-1.47&quot;;
				 property(&quot;AA_2_&quot; . #aa ) := &quot;1.45&quot;;
				 property(&quot;AA_3_&quot; . #aa ) := &quot;1.24&quot;;
				 property(&quot;AA_4_&quot; . #aa ) := &quot;1.27&quot;;
				 property(&quot;AA_5_&quot; . #aa ) := &quot;1.55&quot;;
				 property(&quot;AA_6_&quot; . #aa ) := &quot;1.47&quot;;
				 property(&quot;AA_7_&quot; . #aa ) := &quot;1.30&quot;;
				 property(&quot;AA_8_&quot; . #aa ) := &quot;0.83&quot;;
	ELSIF
		property(&quot;AA_&quot; . #aa ) = &quot;Q&quot;
		THEN property(&quot;AA_1_&quot; . #aa ) := &quot;-0.96&quot;;
				 property(&quot;AA_2_&quot; . #aa ) := &quot;0.12&quot;;
				 property(&quot;AA_3_&quot; . #aa ) := &quot;0.18&quot;;
				 property(&quot;AA_4_&quot; . #aa ) := &quot;0.16&quot;;
				 property(&quot;AA_5_&quot; . #aa ) := &quot;0.09&quot;;
				 property(&quot;AA_6_&quot; . #aa ) := &quot;0.42&quot;;
				 property(&quot;AA_7_&quot; . #aa ) := &quot;-0.20&quot;;
				 property(&quot;AA_8_&quot; . #aa ) := &quot;-0.41&quot;;
	ELSIF  
		property(&quot;AA_&quot; . #aa ) = &quot;W&quot;
		THEN property(&quot;AA_1_&quot; . #aa ) := &quot;1.50&quot;;
				 property(&quot;AA_2_&quot; . #aa ) := &quot;2.06&quot;;
				 property(&quot;AA_3_&quot; . #aa ) := &quot;1.79&quot;;
				 property(&quot;AA_4_&quot; . #aa ) := &quot;0.75&quot;;
				 property(&quot;AA_5_&quot; . #aa ) := &quot;0.75&quot;;
				 property(&quot;AA_6_&quot; . #aa ) := &quot;-0.13&quot;;
				 property(&quot;AA_7_&quot; . #aa ) := &quot;-1.01&quot;;
				 property(&quot;AA_8_&quot; . #aa ) := &quot;-0.85&quot;;
	ELSIF 
		property(&quot;AA_&quot; . #aa ) = &quot;S&quot;
		THEN property(&quot;AA_1_&quot; . #aa ) := &quot;-0.67&quot;;
				 property(&quot;AA_2_&quot; . #aa ) := &quot;-0.86&quot;;
				 property(&quot;AA_3_&quot; . #aa ) := &quot;-1.07&quot;;
				 property(&quot;AA_4_&quot; . #aa ) := &quot;-0.41&quot;;
				 property(&quot;AA_5_&quot; . #aa ) := &quot;-0.32&quot;;
				 property(&quot;AA_6_&quot; . #aa ) := &quot;0.27&quot;;
				 property(&quot;AA_7_&quot; . #aa ) := &quot;-0.64&quot;;
				 property(&quot;AA_8_&quot; . #aa ) := &quot;0.11&quot;;
	ELSIF 
		property(&quot;AA_&quot; . #aa ) = &quot;D&quot;
		THEN property(&quot;AA_1_&quot; . #aa ) := &quot;-1.15&quot;;
				 property(&quot;AA_2_&quot; . #aa ) := &quot;0.67&quot;;
				 property(&quot;AA_3_&quot; . #aa ) := &quot;-0.41&quot;;
				 property(&quot;AA_4_&quot; . #aa ) := &quot;-0.01&quot;;
				 property(&quot;AA_5_&quot; . #aa ) := &quot;-2.68&quot;;
				 property(&quot;AA_6_&quot; . #aa ) := &quot;1.31&quot;;
				 property(&quot;AA_7_&quot; . #aa ) := &quot;0.03&quot;;
				 property(&quot;AA_8_&quot; . #aa ) := &quot;0.56&quot;;
	ELSIF 
		property(&quot;AA_&quot; . #aa ) = &quot;M&quot;
		THEN property(&quot;AA_1_&quot; . #aa ) := &quot;1.01&quot;;
				 property(&quot;AA_2_&quot; . #aa ) := &quot;-0.53&quot;;
				 property(&quot;AA_3_&quot; . #aa ) := &quot;0.43&quot;;
				 property(&quot;AA_4_&quot; . #aa ) := &quot;0.00&quot;;
				 property(&quot;AA_5_&quot; . #aa ) := &quot;0.23&quot;;
				 property(&quot;AA_6_&quot; . #aa ) := &quot;0.10&quot;;
				 property(&quot;AA_7_&quot; . #aa ) := &quot;-0.86&quot;;
				 property(&quot;AA_8_&quot; . #aa ) := &quot;-0.68&quot;;
	END IF;


END LOOP;


for #aa in 1 .. numvalues(@seqprops)
LOOP	
IF property(&quot;AA_&quot; . #aa ) = &quot;L&quot;
		THEN property(&apos;AA_s_&apos; . #aa ) := &quot;L&quot;;
	ELSIF 
		property(&quot;AA_&quot; . #aa ) = &quot;I&quot;
		THEN property(&apos;AA_s_&apos; . #aa ) := &quot;I&quot;;	
	ELSIF
		property(&quot;AA_&quot; . #aa ) = &quot;E&quot;
		THEN property(&apos;AA_s_&apos; . #aa ) := &quot;E&quot;;	
	ELSIF
		property(&quot;AA_&quot; . #aa ) = &quot;K&quot;
		THEN property(&apos;AA_s_&apos; . #aa ) := &quot;K&quot;;	
	ELSIF
		property(&quot;AA_&quot; . #aa ) = &quot;N&quot;
		THEN property(&apos;AA_s_&apos; . #aa ) := &quot;N&quot;;	
	ELSIF
		property(&quot;AA_&quot; . #aa ) = &quot;V&quot;
		THEN property(&apos;AA_s_&apos; . #aa ) := &quot;V&quot;;	
	ELSIF
		property(&quot;AA_&quot; . #aa ) = &quot;A&quot;
		THEN property(&apos;AA_s_&apos; . #aa ) := &quot;A&quot;;	
	ELSIF
		property(&quot;AA_&quot; . #aa ) = &quot;F&quot;
		THEN property(&apos;AA_s_&apos; . #aa ) := &quot;F&quot;;	
	ELSIF
		property(&quot;AA_&quot; . #aa ) = &quot;Y&quot;
		THEN property(&apos;AA_s_&apos; . #aa ) := &quot;Y&quot;;	
	ELSIF
		property(&quot;AA_&quot; . #aa ) = &quot;C&quot;
		THEN property(&apos;AA_s_&apos; . #aa ) := &quot;C&quot;;	
	ELSIF
		property(&quot;AA_&quot; . #aa ) = &quot;G&quot;
		THEN property(&apos;AA_s_&apos; . #aa ) := &quot;G&quot;;	
	ELSIF
		property(&quot;AA_&quot; . #aa ) = &quot;P&quot;
		THEN property(&apos;AA_s_&apos; . #aa ) := &quot;P&quot;;	
	ELSIF
		property(&quot;AA_&quot; . #aa ) = &quot;H&quot;
		THEN property(&apos;AA_s_&apos; . #aa ) := &quot;H&quot;;	
	ELSIF
		property(&quot;AA_&quot; . #aa ) = &quot;T&quot;
		THEN property(&apos;AA_s_&apos; . #aa ) := &quot;T&quot;;	
	ELSIF
		property(&quot;AA_&quot; . #aa ) = &quot;R&quot;
		THEN property(&apos;AA_s_&apos; . #aa ) := &quot;R&quot;;	
	ELSIF
		property(&quot;AA_&quot; . #aa ) = &quot;Q&quot;
		THEN property(&apos;AA_s_&apos; . #aa ) := &quot;Q&quot;;	
	ELSIF  
		property(&quot;AA_&quot; . #aa ) = &quot;W&quot;
		THEN property(&apos;AA_s_&apos; . #aa ) := &quot;W&quot;;	
	ELSIF 
		property(&quot;AA_&quot; . #aa ) = &quot;S&quot;
		THEN property(&apos;AA_s_&apos; . #aa ) := &quot;S&quot;;	
	ELSIF 
		property(&quot;AA_&quot; . #aa ) = &quot;D&quot;
		THEN property(&apos;AA_s_&apos; . #aa ) := &quot;D&quot;;	
	ELSIF 
		property(&quot;AA_&quot; . #aa ) = &quot;M&quot;
		THEN property(&apos;AA_s_&apos; . #aa ) := &quot;M&quot;;	
	ELSIF 
		property(&quot;AA_&quot; . #aa ) = &quot;-&quot;
		THEN property(&apos;AA_s_&apos; . #aa ) := &quot;-&quot;;	
	END IF;
	


END LOOP;

</sci:value>
							</sci:arg>
							<sci:arg name="Initial Expression" type="ExpressionType" required="false" visibility="visible" multi="false" implbase="{0995D675-7EE2-432C-95DF-E91C14052B22}">
								<sci:help>&lt;p&gt;
This expression is executed only the first time data passes into the component.
&lt;p/&gt; 
Since there is no data available at initialization time, only expressions referencing global properties are allowed.
&lt;/p&gt;</sci:help>
							</sci:arg>
							<sci:arg name="Final Expression" type="ExpressionType" required="false" visibility="visible" multi="false" implbase="{0995D675-7EE2-432C-95DF-E91C14052B22}">
								<sci:help>&lt;p&gt;
This expression is executed only at finalization (after the last data passes out of the component).
&lt;p/&gt; 
Since there is no data available at finalization time, only expressions referencing global properties are allowed.
&lt;/p&gt;</sci:help>
							</sci:arg>
							<sci:arg name="Keep Calculated Properties" type="BoolType" required="true" visibility="visible" multi="false" implbase="{0995D675-7EE2-432C-95DF-E91C14052B22}">
								<sci:help>Adds any properties calculated in this component to a data record&apos;s property list.</sci:help>
								<sci:legalval selected="true">True</sci:legalval>
								<sci:legalval>False</sci:legalval>
							</sci:arg>
							<sci:arg name="OnGeneralError" type="StringType" required="true" visibility="hidden" multi="false">
								<sci:help>When an recoverable error occurs during processing:  
  Halt: Terminate the execution of the network
  Fail: Continue execution of the network, passing data out the Fail(red) port
  Pass: Continue execution of the network, passing data out the Pass(green) port</sci:help>
								<sci:legalval selected="true">Halt</sci:legalval>
								<sci:legalval>Fail</sci:legalval>
								<sci:legalval>Pass</sci:legalval>
							</sci:arg>
							<sci:arg name="OnDataTypeError" type="StringType" required="true" visibility="hidden" multi="false">
								<sci:help>When an expected data type is not found during processing:  
  Halt: Terminate the execution of the network
  Fail: Continue execution of the network, passing data out the Fail(red) port
  Pass: Continue execution of the network, passing data out the Pass(green) port</sci:help>
								<sci:legalval selected="true">Halt</sci:legalval>
								<sci:legalval>Fail</sci:legalval>
								<sci:legalval>Pass</sci:legalval>
							</sci:arg>
							<sci:arg name="ComponentAttributes" type="StringType" required="false" visibility="hidden" multi="true">
								<sci:help>Component Attributes</sci:help>
								<sci:legalval selected="true">ComponentTakesInput</sci:legalval>
								<sci:legalval selected="true">ComponentReturnsPass</sci:legalval>
								<sci:legalval>ComponentReturnsFail</sci:legalval>
								<sci:legalval>ComponentRunsLocal</sci:legalval>
							</sci:arg>
							<sci:arg name="Do Screen" type="BoolType" required="false" visibility="nevershow" multi="false" implbase="{0995D675-7EE2-432C-95DF-E91C14052B22}">
								<sci:help>When TRUE, controls which exit port is used for
each data record by evaluating the final expression
(or only one) listed in the &quot;Expression&quot; parameter.
   -Pass (green) port when expression true
   -Fail (red) port when expression false</sci:help>
								<sci:legalval>True</sci:legalval>
								<sci:legalval selected="true">False</sci:legalval>
							</sci:arg>
							<sci:arg name="ExpressionVersion" type="LongType" required="false" visibility="nevershow" multi="false" implbase="{0995D675-7EE2-432C-95DF-E91C14052B22}">
								<sci:help>Version of expression parser to use.</sci:help>
								<sci:value>2</sci:value>
							</sci:arg>
							<sci:arg name="ComponentComment" type="StringType" required="false" visibility="nevershow" multi="false">
								<sci:help>Comment</sci:help>
								<sci:value>Processes commands expressed in PilotScript syntax to apply rapid
manipulations to data record properties. In this way, the component may be
customized to build a new, specialized data manipulation component.</sci:value>
							</sci:arg>
							<sci:arg name="Registrant" type="StringType" required="false" visibility="nevershow" multi="false">
								<sci:help>The user who registered this component.</sci:help>
								<sci:value>scitegic/core</sci:value>
							</sci:arg>
							<sci:arg name="RegistrationDate" type="StringType" required="false" visibility="nevershow" multi="false">
								<sci:help>The date this component was registered.</sci:help>
								<sci:value>Mon Apr 23 12:20:45 2007</sci:value>
							</sci:arg>
							<sci:arg name="ComponentUsage" type="StringType" required="false" visibility="nevershow" multi="false">
								<sci:help>Component Usage</sci:help>
								<sci:value>The &apos;Expression&apos;  is evaluated for each data record, and may alter and manipulate the properties of the data objects. The &apos;Initial expression&apos; is evaluated the first time data passes into the component and is typically used for initializing global variables. See the online documentation for full details of PilotScript expression syntax.

Input             - Data records
Output Pass  - All Data records</sci:value>
							</sci:arg>
							<sci:arg name="ComponentDisplayName" type="StringType" required="false" visibility="nevershow" multi="false">
								<sci:help>Display Name</sci:help>
								<sci:value>Translate to VHSE</sci:value>
							</sci:arg>
							<sci:arg name="DerivedFrom" type="StringType" required="false" visibility="nevershow" multi="false">
								<sci:help>The component this component is based upon.</sci:help>
								<sci:value>Custom Manipulator (PilotScript)</sci:value>
							</sci:arg>
							<sci:arg name="ComponentRunTimeID" type="StringType" required="false" visibility="nevershow" multi="false">
								<sci:help>Component RunTimeID</sci:help>
								<sci:value>0:0:10:1</sci:value>
							</sci:arg>
							<sci:arg name="CustomErrorText" type="StringType" required="false" visibility="nevershow" multi="false">
								<sci:help>Custom Error Message</sci:help>
							</sci:arg>
							<sci:arg name="ComponentIcon" type="StringType" required="true" visibility="nevershow" multi="false">
								<sci:help>Component Icon</sci:help>
								<sci:value>EXPRESSIONNODE</sci:value>
							</sci:arg>
							<sci:arg name="ComponentDisabled" type="LongType" required="false" visibility="nevershow" multi="false">
								<sci:help>Disabled</sci:help>
								<sci:value>0</sci:value>
							</sci:arg>
							<sci:arg name="ComponentGUID" type="StringType" required="false" visibility="nevershow" multi="false">
								<sci:help>GUID</sci:help>
								<sci:value>{0995D675-7EE2-432C-95DF-E91C14052B22}</sci:value>
							</sci:arg>
							<sci:arg name="ComponentPoint" type="StringType" required="false" visibility="nevershow" multi="false">
								<sci:help>Component Point</sci:help>
								<sci:value>363 -50</sci:value>
							</sci:arg>
							<sci:arg name="ComponentHelp" type="StringType" required="false" visibility="nevershow" multi="true">
								<sci:help>Fancy Help</sci:help>
								<sci:value>100</sci:value>
								<sci:value>Applies a PilotScript expression to each data record
</sci:value>
								<sci:value>&lt;p&gt;PilotScript is the native scripting language in Pipeline Pilot.  It is based on PL/SQL and allows you to query or alter the properties on data records.  For example, the expression:

&lt;blockquote&gt;
&lt;code&gt;A := 10;&lt;/code&gt;
&lt;/blockquote&gt;
creates a property named &quot;A&quot; and sets the value to &quot;10&quot;.&lt;/p&gt;

&lt;p&gt;For each incoming data record the PilotScript statements in &lt;i&gt;Expression&lt;/i&gt; are evaluated.&lt;/p&gt;

&lt;p&gt;&lt;b&gt;Notes:&lt;/b&gt;
&lt;ul&gt;
&lt;li&gt;To initialize global variables such as counters, use &lt;i&gt;Initial Expression&lt;/i&gt;.&lt;/li&gt; 
&lt;li&gt;To clean up global variables or calculate final results use &lt;i&gt;Final Expression&lt;/i&gt;.&lt;/li&gt;
&lt;li&gt;Parameters on Custom Manipulators do not become global variables that can be accessed via &lt;i&gt;@ParameterName&lt;/i&gt; syntax and can only be accessed by token substitution via &lt;i&gt;$(ParameterName)&lt;/i&gt; syntax.&lt;/li&gt;
&lt;/ul&gt;

&lt;p&gt;&lt;b&gt;See Also:&lt;/b&gt;&lt;/p&gt;
&lt;ul&gt;
&lt;li&gt;For more information on PilotScript, see &lt;a href=&quot;javascript:DoLink(&apos;scihelpdocs/user/pscript/pscript_overview.htm&apos;)&quot;&gt;PilotScript Overview&lt;/a&gt;.&lt;/li&gt;
&lt;li&gt;To use PilotScript to filter data records use &lt;a href=&quot;javascript:DoLink(&apos;{DD58ECD1-516F-48FE-A5DB-8328AED680F2}&apos;)&quot;&gt;Custom Filter (PilotScript)&lt;/a&gt;.&lt;/li&gt;
&lt;/ul&gt;

</sci:value>
								<sci:value>Generic</sci:value>
								<sci:value/>
								<sci:value>Generic</sci:value>
								<sci:value/>
								<sci:value>None</sci:value>
								<sci:value/>
							</sci:arg>
							<sci:arg name="RegistrationVersion" type="StringType" required="false" visibility="nevershow" multi="false">
								<sci:help>The server version when this component was registered</sci:help>
								<sci:value>6.1.0.17</sci:value>
							</sci:arg>
							<sci:arg name="Component Sticky Notes" type="StringType" required="false" visibility="nevershow" multi="false">
								<sci:help>Component Sticky Notes</sci:help>
							</sci:arg>
							<sci:arg name="Component Path" type="StringType" required="false" visibility="nevershow" multi="false">
								<sci:help>Location of the component in the database</sci:help>
								<sci:value>Components\Generic\Manipulators\Custom Manipulator (PilotScript)</sci:value>
							</sci:arg>
							<sci:arg name="ComponentLocalID" type="LongType" required="false" visibility="nevershow" multi="false">
								<sci:help>Local Component Identifier</sci:help>
								<sci:value>1</sci:value>
							</sci:arg>
						</sci:component>
					</sci:data>
					<sci:data object="SciTegic.EvaluateExpression.1">
						<sci:component name="Custom Manipulator (PilotScript)" version="2">
							<sci:arg name="Expression" type="ExpressionType" required="true" visibility="visible" multi="false" expanded="true" implbase="{0995D675-7EE2-432C-95DF-E91C14052B22}">
								<sci:help>Expression (or list of expressions separated by semi-colons) to evaluate.</sci:help>
								<sci:member>Initial Expression</sci:member>
								<sci:member>Final Expression</sci:member>
								<sci:member>Keep Calculated Properties</sci:member>
								<sci:value>
for #aa in 1 .. numvalues(@seqprops)
	LOOP
	Append (Amino_acid_sequence, property(&apos;AA_s_&apos; . #aa));
	Append (Amino_acid_number, #aa);
	Remove (&apos;AA_s_&apos; . #aa);
	Append (VHSE1, property(&apos;AA_1_&apos; . #aa));
	Remove (&apos;AA_1_&apos; . #aa);
	Append (VHSE2, property(&apos;AA_2_&apos; . #aa));
	Remove (&apos;AA_2_&apos; . #aa);
	Append (VHSE3, property(&apos;AA_3_&apos; . #aa));
	Remove (&apos;AA_3_&apos; . #aa);
	Append (VHSE4, property(&apos;AA_4_&apos; . #aa));
	Remove (&apos;AA_4_&apos; . #aa);
	Append (VHSE5, property(&apos;AA_5_&apos; . #aa));
	Remove (&apos;AA_5_&apos; . #aa);
	Append (VHSE6, property(&apos;AA_6_&apos; . #aa));
	Remove (&apos;AA_6_&apos; . #aa);
	Append (VHSE7, property(&apos;AA_7_&apos; . #aa));
	Remove (&apos;AA_7_&apos; . #aa);
	Append (VHSE8, property(&apos;AA_8_&apos; . #aa));
	Remove (&apos;AA_8_&apos; . #aa);
	Remove (&apos;AA_&apos; . #aa);
END LOOP;

/*
for #aa in 1 .. numvalues(@seqprops)
	LOOP
	
END LOOP;*/
	</sci:value>
							</sci:arg>
							<sci:arg name="Initial Expression" type="ExpressionType" required="false" visibility="visible" multi="false" implbase="{0995D675-7EE2-432C-95DF-E91C14052B22}">
								<sci:help>&lt;p&gt;
This expression is executed only the first time data passes into the component.
&lt;p/&gt; 
Since there is no data available at initialization time, only expressions referencing global properties are allowed.
&lt;/p&gt;</sci:help>
							</sci:arg>
							<sci:arg name="Final Expression" type="ExpressionType" required="false" visibility="visible" multi="false" implbase="{0995D675-7EE2-432C-95DF-E91C14052B22}">
								<sci:help>&lt;p&gt;
This expression is executed only at finalization (after the last data passes out of the component).
&lt;p/&gt; 
Since there is no data available at finalization time, only expressions referencing global properties are allowed.
&lt;/p&gt;</sci:help>
							</sci:arg>
							<sci:arg name="Keep Calculated Properties" type="BoolType" required="true" visibility="visible" multi="false" implbase="{0995D675-7EE2-432C-95DF-E91C14052B22}">
								<sci:help>Adds any properties calculated in this component to a data record&apos;s property list.</sci:help>
								<sci:legalval selected="true">True</sci:legalval>
								<sci:legalval>False</sci:legalval>
							</sci:arg>
							<sci:arg name="OnGeneralError" type="StringType" required="true" visibility="hidden" multi="false">
								<sci:help>When an recoverable error occurs during processing:  
  Halt: Terminate the execution of the network
  Fail: Continue execution of the network, passing data out the Fail(red) port
  Pass: Continue execution of the network, passing data out the Pass(green) port</sci:help>
								<sci:legalval selected="true">Halt</sci:legalval>
								<sci:legalval>Fail</sci:legalval>
								<sci:legalval>Pass</sci:legalval>
							</sci:arg>
							<sci:arg name="OnDataTypeError" type="StringType" required="true" visibility="hidden" multi="false">
								<sci:help>When an expected data type is not found during processing:  
  Halt: Terminate the execution of the network
  Fail: Continue execution of the network, passing data out the Fail(red) port
  Pass: Continue execution of the network, passing data out the Pass(green) port</sci:help>
								<sci:legalval selected="true">Halt</sci:legalval>
								<sci:legalval>Fail</sci:legalval>
								<sci:legalval>Pass</sci:legalval>
							</sci:arg>
							<sci:arg name="ComponentAttributes" type="StringType" required="false" visibility="hidden" multi="true">
								<sci:help>Component Attributes</sci:help>
								<sci:legalval selected="true">ComponentTakesInput</sci:legalval>
								<sci:legalval selected="true">ComponentReturnsPass</sci:legalval>
								<sci:legalval>ComponentReturnsFail</sci:legalval>
								<sci:legalval>ComponentRunsLocal</sci:legalval>
							</sci:arg>
							<sci:arg name="Do Screen" type="BoolType" required="false" visibility="nevershow" multi="false" implbase="{0995D675-7EE2-432C-95DF-E91C14052B22}">
								<sci:help>When TRUE, controls which exit port is used for
each data record by evaluating the final expression
(or only one) listed in the &quot;Expression&quot; parameter.
   -Pass (green) port when expression true
   -Fail (red) port when expression false</sci:help>
								<sci:legalval>True</sci:legalval>
								<sci:legalval selected="true">False</sci:legalval>
							</sci:arg>
							<sci:arg name="ExpressionVersion" type="LongType" required="false" visibility="nevershow" multi="false" implbase="{0995D675-7EE2-432C-95DF-E91C14052B22}">
								<sci:help>Version of expression parser to use.</sci:help>
								<sci:value>2</sci:value>
							</sci:arg>
							<sci:arg name="ComponentComment" type="StringType" required="false" visibility="nevershow" multi="false">
								<sci:help>Comment</sci:help>
								<sci:value>Processes commands expressed in PilotScript syntax to apply rapid
manipulations to data record properties. In this way, the component may be
customized to build a new, specialized data manipulation component.</sci:value>
							</sci:arg>
							<sci:arg name="Registrant" type="StringType" required="false" visibility="nevershow" multi="false">
								<sci:help>The user who registered this component.</sci:help>
								<sci:value>scitegic/core</sci:value>
							</sci:arg>
							<sci:arg name="RegistrationDate" type="StringType" required="false" visibility="nevershow" multi="false">
								<sci:help>The date this component was registered.</sci:help>
								<sci:value>Mon Apr 23 12:20:45 2007</sci:value>
							</sci:arg>
							<sci:arg name="ComponentUsage" type="StringType" required="false" visibility="nevershow" multi="false">
								<sci:help>Component Usage</sci:help>
								<sci:value>The &apos;Expression&apos;  is evaluated for each data record, and may alter and manipulate the properties of the data objects. The &apos;Initial expression&apos; is evaluated the first time data passes into the component and is typically used for initializing global variables. See the online documentation for full details of PilotScript expression syntax.

Input             - Data records
Output Pass  - All Data records</sci:value>
							</sci:arg>
							<sci:arg name="ComponentDisplayName" type="StringType" required="false" visibility="nevershow" multi="false">
								<sci:help>Display Name</sci:help>
								<sci:value>Merge properties into one and remove old ones</sci:value>
							</sci:arg>
							<sci:arg name="DerivedFrom" type="StringType" required="false" visibility="nevershow" multi="false">
								<sci:help>The component this component is based upon.</sci:help>
								<sci:value>Custom Manipulator (PilotScript)</sci:value>
							</sci:arg>
							<sci:arg name="ComponentRunTimeID" type="StringType" required="false" visibility="nevershow" multi="false">
								<sci:help>Component RunTimeID</sci:help>
								<sci:value>0:0:10:2</sci:value>
							</sci:arg>
							<sci:arg name="CustomErrorText" type="StringType" required="false" visibility="nevershow" multi="false">
								<sci:help>Custom Error Message</sci:help>
							</sci:arg>
							<sci:arg name="ComponentIcon" type="StringType" required="true" visibility="nevershow" multi="false">
								<sci:help>Component Icon</sci:help>
								<sci:value>EXPRESSIONNODE</sci:value>
							</sci:arg>
							<sci:arg name="ComponentDisabled" type="LongType" required="false" visibility="nevershow" multi="false">
								<sci:help>Disabled</sci:help>
								<sci:value>0</sci:value>
							</sci:arg>
							<sci:arg name="ComponentGUID" type="StringType" required="false" visibility="nevershow" multi="false">
								<sci:help>GUID</sci:help>
								<sci:value>{0995D675-7EE2-432C-95DF-E91C14052B22}</sci:value>
							</sci:arg>
							<sci:arg name="ComponentPoint" type="StringType" required="false" visibility="nevershow" multi="false">
								<sci:help>Component Point</sci:help>
								<sci:value>663 -50</sci:value>
							</sci:arg>
							<sci:arg name="ComponentHelp" type="StringType" required="false" visibility="nevershow" multi="true">
								<sci:help>Fancy Help</sci:help>
								<sci:value>100</sci:value>
								<sci:value>Applies a PilotScript expression to each data record
</sci:value>
								<sci:value>&lt;p&gt;PilotScript is the native scripting language in Pipeline Pilot.  It is based on PL/SQL and allows you to query or alter the properties on data records.  For example, the expression:

&lt;blockquote&gt;
&lt;code&gt;A := 10;&lt;/code&gt;
&lt;/blockquote&gt;
creates a property named &quot;A&quot; and sets the value to &quot;10&quot;.&lt;/p&gt;

&lt;p&gt;For each incoming data record the PilotScript statements in &lt;i&gt;Expression&lt;/i&gt; are evaluated.&lt;/p&gt;

&lt;p&gt;&lt;b&gt;Notes:&lt;/b&gt;
&lt;ul&gt;
&lt;li&gt;To initialize global variables such as counters, use &lt;i&gt;Initial Expression&lt;/i&gt;.&lt;/li&gt; 
&lt;li&gt;To clean up global variables or calculate final results use &lt;i&gt;Final Expression&lt;/i&gt;.&lt;/li&gt;
&lt;li&gt;Parameters on Custom Manipulators do not become global variables that can be accessed via &lt;i&gt;@ParameterName&lt;/i&gt; syntax and can only be accessed by token substitution via &lt;i&gt;$(ParameterName)&lt;/i&gt; syntax.&lt;/li&gt;
&lt;/ul&gt;

&lt;p&gt;&lt;b&gt;See Also:&lt;/b&gt;&lt;/p&gt;
&lt;ul&gt;
&lt;li&gt;For more information on PilotScript, see &lt;a href=&quot;javascript:DoLink(&apos;scihelpdocs/user/pscript/pscript_overview.htm&apos;)&quot;&gt;PilotScript Overview&lt;/a&gt;.&lt;/li&gt;
&lt;li&gt;To use PilotScript to filter data records use &lt;a href=&quot;javascript:DoLink(&apos;{DD58ECD1-516F-48FE-A5DB-8328AED680F2}&apos;)&quot;&gt;Custom Filter (PilotScript)&lt;/a&gt;.&lt;/li&gt;
&lt;/ul&gt;

</sci:value>
								<sci:value>Generic</sci:value>
								<sci:value/>
								<sci:value>Generic</sci:value>
								<sci:value/>
								<sci:value>None</sci:value>
								<sci:value/>
							</sci:arg>
							<sci:arg name="RegistrationVersion" type="StringType" required="false" visibility="nevershow" multi="false">
								<sci:help>The server version when this component was registered</sci:help>
								<sci:value>6.1.0.17</sci:value>
							</sci:arg>
							<sci:arg name="Component Sticky Notes" type="StringType" required="false" visibility="nevershow" multi="false">
								<sci:help>Component Sticky Notes</sci:help>
							</sci:arg>
							<sci:arg name="Component Path" type="StringType" required="false" visibility="nevershow" multi="false">
								<sci:help>Location of the component in the database</sci:help>
								<sci:value>Components\Generic\Manipulators\Custom Manipulator (PilotScript)</sci:value>
							</sci:arg>
							<sci:arg name="ComponentLocalID" type="LongType" required="false" visibility="nevershow" multi="false">
								<sci:help>Local Component Identifier</sci:help>
								<sci:value>2</sci:value>
							</sci:arg>
						</sci:component>
					</sci:data>
					<sci:connectid from="0" to="1" type="true"/>
					<sci:connectid from="1" to="2" type="true"/>
				</sci:protocol>
			</sci:data>
			<sci:data object="SciTegic.PropertyFunctions.1">
				<sci:component name="No-op" version="2">
					<sci:arg name="OnDataTypeError" type="StringType" required="true" visibility="hidden" multi="false">
						<sci:legalval selected="true">Halt</sci:legalval>
						<sci:legalval>Fail</sci:legalval>
						<sci:legalval>Pass</sci:legalval>
					</sci:arg>
					<sci:arg name="DataActionOnError" type="StringType" required="true" visibility="hidden" multi="false">
						<sci:help>When a General or DataType error occurs during processing:  
  LeaveData: The data is passed unalterd
  ClearData: The data is cleared before being passed (an empty data item)
  DeleteData: The data is deleted and not passed</sci:help>
						<sci:legalval selected="true">LeaveData</sci:legalval>
						<sci:legalval>ClearData</sci:legalval>
						<sci:legalval>DeleteData</sci:legalval>
					</sci:arg>
					<sci:arg name="ComponentAttributes" type="StringType" required="false" visibility="hidden" multi="true">
						<sci:help>Component Attributes</sci:help>
						<sci:legalval selected="true">ComponentTakesInput</sci:legalval>
						<sci:legalval selected="true">ComponentReturnsPass</sci:legalval>
						<sci:legalval>ComponentReturnsFail</sci:legalval>
						<sci:legalval>ComponentRunsLocal</sci:legalval>
					</sci:arg>
					<sci:arg name="OnGeneralError" type="StringType" required="true" visibility="hidden" multi="false">
						<sci:legalval selected="true">Halt</sci:legalval>
						<sci:legalval>Fail</sci:legalval>
						<sci:legalval>Pass</sci:legalval>
					</sci:arg>
					<sci:arg name="Action" type="StringType" required="true" visibility="nevershow" multi="false">
						<sci:help>the action to perform</sci:help>
						<sci:value>PassDataToPort</sci:value>
					</sci:arg>
					<sci:arg name="Port" type="LongType" required="true" visibility="nevershow" multi="false">
						<sci:help>the port to pass data to</sci:help>
						<sci:value>1</sci:value>
					</sci:arg>
					<sci:arg name="ComponentIcon" type="StringType" required="true" visibility="nevershow" multi="false">
						<sci:value>COMPONENTNODE</sci:value>
					</sci:arg>
					<sci:arg name="ComponentComment" type="StringType" required="false" visibility="nevershow" multi="false">
						<sci:help>Comment</sci:help>
						<sci:value>Passes all incoming records to the Pass port. Useful in subprotocols to capture the point of input. For example, to run an initialization pipeline before accepting input, use the No-Op component as the first component on the second pipeline.</sci:value>
					</sci:arg>
					<sci:arg name="Registrant" type="StringType" required="false" visibility="nevershow" multi="false">
						<sci:help>The user who registered this component.</sci:help>
						<sci:value>scitegic/core</sci:value>
					</sci:arg>
					<sci:arg name="RegistrationDate" type="StringType" required="false" visibility="nevershow" multi="false">
						<sci:help>The date this component was registered.</sci:help>
						<sci:value>Thu Sep 28 16:34:08 2006</sci:value>
					</sci:arg>
					<sci:arg name="ComponentUsage" type="StringType" required="false" visibility="nevershow" multi="false">
						<sci:help>Component Usage</sci:help>
						<sci:value>Pass all incoming records to pass port. Can be useful inside subprotocols with multiple input streams

Input             - Data records
Output Pass  - All Data records</sci:value>
					</sci:arg>
					<sci:arg name="ComponentDisplayName" type="StringType" required="false" visibility="nevershow" multi="false">
						<sci:value>No-op</sci:value>
					</sci:arg>
					<sci:arg name="DerivedFrom" type="StringType" required="false" visibility="nevershow" multi="false">
						<sci:help>The component this component is based upon.</sci:help>
						<sci:value>Evaluate Expression</sci:value>
					</sci:arg>
					<sci:arg name="ComponentDisabled" type="LongType" required="false" visibility="nevershow" multi="false">
						<sci:value>0</sci:value>
					</sci:arg>
					<sci:arg name="CustomErrorText" type="StringType" required="false" visibility="nevershow" multi="false"/>
					<sci:arg name="ComponentGUID" type="StringType" required="false" visibility="nevershow" multi="false">
						<sci:value>{6E468A38-A6F7-4371-B65B-501A3ED4C0D9}</sci:value>
					</sci:arg>
					<sci:arg name="ComponentPoint" type="StringType" required="false" visibility="nevershow" multi="false">
						<sci:value>1242 -1245</sci:value>
					</sci:arg>
					<sci:arg name="ComponentHelp" type="StringType" required="false" visibility="nevershow" multi="true">
						<sci:value>100</sci:value>
						<sci:value>Sends all incoming records out the Pass port unchanged</sci:value>
						<sci:value>&lt;p&gt;Useful in subprotocols to capture the point of input. For example, if you wish to perform two different sequences of operations on the same input data, use No-op as the first component of the subprotocol and connect both pipes to the No-op output port.&lt;/p&gt;

&lt;p&gt;You can also use this component to simplify the layout for complex protocols. For example, if you have three Reader components that need to be connected to three Viewer components, placing a No-op in the middle reduces the number of required connections and clarifies the logic.&lt;/p&gt;
</sci:value>
						<sci:value>Generic</sci:value>
						<sci:value/>
						<sci:value>Generic</sci:value>
						<sci:value/>
						<sci:value>None</sci:value>
						<sci:value/>
					</sci:arg>
					<sci:arg name="RegistrationVersion" type="StringType" required="false" visibility="nevershow" multi="false">
						<sci:help>The server version when this component was registered</sci:help>
						<sci:value>6.0.1.1</sci:value>
					</sci:arg>
					<sci:arg name="Component Sticky Notes" type="StringType" required="false" visibility="nevershow" multi="false"/>
					<sci:arg name="ComponentLocalID" type="LongType" required="false" visibility="nevershow" multi="false">
						<sci:help>Local Component Identifier</sci:help>
						<sci:value>11</sci:value>
					</sci:arg>
					<sci:arg name="Component Path" type="StringType" required="false" visibility="nevershow" multi="false">
						<sci:value>Components\Data Access and Manipulation\Utilities\Subprotocol Utilities\No-op</sci:value>
					</sci:arg>
				</sci:component>
			</sci:data>
			<sci:data object="SciTegic.EvaluateExpression.1">
				<sci:component name="Custom Filter (PilotScript)" version="2">
					<sci:arg name="Expression" type="ExpressionType" required="true" visibility="visible" multi="false" implbase="{DD58ECD1-516F-48FE-A5DB-8328AED680F2}">
						<sci:help>The PilotScript expression used to filter the data.</sci:help>
						<sci:member>Initial Expression</sci:member>
						<sci:member>Final Expression</sci:member>
						<sci:member>Keep Calculated Properties</sci:member>
						<sci:value>Type = &apos;ST_Scale&apos; ;</sci:value>
					</sci:arg>
					<sci:arg name="Initial Expression" type="ExpressionType" required="false" visibility="visible" multi="false" implbase="{DD58ECD1-516F-48FE-A5DB-8328AED680F2}">
						<sci:help>&lt;p&gt;
An expression evaluated only when the component
is first initialized (when the first data record enters).
&lt;p/&gt;
Since there is no data available at initialization time, only expressions referencing global properties are allowed.
&lt;/p&gt;</sci:help>
					</sci:arg>
					<sci:arg name="Final Expression" type="ExpressionType" required="false" visibility="visible" multi="false" implbase="{DD58ECD1-516F-48FE-A5DB-8328AED680F2}">
						<sci:help>&lt;p&gt;
An expression evaluated only when the
component is finalized (once the last data
record has passed).
&lt;p/&gt;
Since there is no data available at finalization time, only expressions referencing global properties are allowed.
&lt;/p&gt;</sci:help>
					</sci:arg>
					<sci:arg name="Keep Calculated Properties" type="BoolType" required="true" visibility="visible" multi="false" implbase="{DD58ECD1-516F-48FE-A5DB-8328AED680F2}">
						<sci:help>Allows any properties that were calculated in
&quot;Expression&quot; to be included with the exiting
record.
Otherwise, these properties are removed after
the evaluation is complete.</sci:help>
						<sci:legalval>True</sci:legalval>
						<sci:legalval selected="true">False</sci:legalval>
					</sci:arg>
					<sci:arg name="OnGeneralError" type="StringType" required="true" visibility="hidden" multi="false">
						<sci:legalval selected="true">Halt</sci:legalval>
						<sci:legalval>Fail</sci:legalval>
						<sci:legalval>Pass</sci:legalval>
					</sci:arg>
					<sci:arg name="OnDataTypeError" type="StringType" required="true" visibility="hidden" multi="false">
						<sci:legalval selected="true">Halt</sci:legalval>
						<sci:legalval>Fail</sci:legalval>
						<sci:legalval>Pass</sci:legalval>
					</sci:arg>
					<sci:arg name="ComponentAttributes" type="StringType" required="false" visibility="hidden" multi="true">
						<sci:help>Component Attributes</sci:help>
						<sci:legalval selected="true">ComponentTakesInput</sci:legalval>
						<sci:legalval selected="true">ComponentReturnsPass</sci:legalval>
						<sci:legalval>ComponentReturnsFail</sci:legalval>
						<sci:legalval>ComponentRunsLocal</sci:legalval>
					</sci:arg>
					<sci:arg name="ExpressionVersion" type="LongType" required="false" visibility="nevershow" multi="false" implbase="{DD58ECD1-516F-48FE-A5DB-8328AED680F2}">
						<sci:help>Version of expression parser to use.</sci:help>
						<sci:value>2</sci:value>
					</sci:arg>
					<sci:arg name="ComponentComment" type="StringType" required="false" visibility="nevershow" multi="false">
						<sci:help>Comment</sci:help>
						<sci:value>Allows you to filter using the result from a PilotScript expression. The expression you specify is evaluated for each incoming data record, and is evaluated to a True or False value. If multiple statements are present, then the value of the last statement is used.</sci:value>
					</sci:arg>
					<sci:arg name="Registrant" type="StringType" required="false" visibility="nevershow" multi="false">
						<sci:help>The user who registered this component.</sci:help>
						<sci:value>scitegic/core</sci:value>
					</sci:arg>
					<sci:arg name="RegistrationDate" type="StringType" required="false" visibility="nevershow" multi="false">
						<sci:help>The date this component was registered.</sci:help>
						<sci:value>Mon Apr 23 12:21:34 2007</sci:value>
					</sci:arg>
					<sci:arg name="ComponentUsage" type="StringType" required="false" visibility="nevershow" multi="false">
						<sci:help>Component Usage</sci:help>
						<sci:value>The &apos;Expression&apos; is evaluated for each incoming data record.  The last statement in the expression evaluates to a boolean value  (true/false or nonzero/zero) and determines the fate of the data record:  Records which evaluate to &apos;true&apos; are passed out the Pass port; those which evaluate to &apos;false&apos; are passed out the &apos;Fail&apos; port.

Input             - Data records
Output Pass  - Data records which evaluate &apos;true&apos;
Output Fail    - Data records which evaluate &apos;false&apos;</sci:value>
					</sci:arg>
					<sci:arg name="ComponentDisplayName" type="StringType" required="false" visibility="nevershow" multi="false">
						<sci:value>Custom Filter (PilotScript)</sci:value>
					</sci:arg>
					<sci:arg name="CustomErrorText" type="StringType" required="false" visibility="nevershow" multi="false"/>
					<sci:arg name="ComponentIcon" type="StringType" required="true" visibility="nevershow" multi="false">
						<sci:value>FILTERNODE</sci:value>
					</sci:arg>
					<sci:arg name="DerivedFrom" type="StringType" required="false" visibility="nevershow" multi="false">
						<sci:help>The component this component is based upon.</sci:help>
						<sci:value>Custom Filter (PilotScript)</sci:value>
					</sci:arg>
					<sci:arg name="ComponentDisabled" type="LongType" required="false" visibility="nevershow" multi="false">
						<sci:value>0</sci:value>
					</sci:arg>
					<sci:arg name="ComponentGUID" type="StringType" required="false" visibility="nevershow" multi="false">
						<sci:value>{DD58ECD1-516F-48FE-A5DB-8328AED680F2}</sci:value>
					</sci:arg>
					<sci:arg name="ComponentPoint" type="StringType" required="false" visibility="nevershow" multi="false">
						<sci:value>1530 -1245</sci:value>
					</sci:arg>
					<sci:arg name="ComponentHelp" type="StringType" required="false" visibility="nevershow" multi="true">
						<sci:value>100</sci:value>
						<sci:value>Passes data records for which a PilotScript expression evaluates to True

</sci:value>
						<sci:value>&lt;p&gt;For each incoming data record, the PilotScript statements in &lt;i&gt;Expression&lt;/i&gt; are evaluated. If the last statement in the expression evaluates to True or non-zero, the record is sent out the Pass port. Otherwise it is sent out the Fail port.&lt;/p&gt;
&lt;p&gt;&lt;b&gt;Notes:&lt;/b&gt;
&lt;ul&gt;
&lt;li&gt;To initialize global variables such as counters, use &lt;i&gt;Initial Expression&lt;/i&gt;.&lt;/li&gt; 
&lt;li&gt;To clean up global variables or calculate final results use &lt;i&gt;Final Expression&lt;/i&gt;.&lt;/li&gt;
&lt;li&gt;Parameters on Custom Manipulators do not become global variables that can be accessed via &lt;i&gt;@ParameterName&lt;/i&gt; syntax and can only be accessed by token substitution via &lt;i&gt;$(ParameterName)&lt;/i&gt; syntax.&lt;/li&gt;
&lt;/ul&gt;
&lt;/ul&gt;
</sci:value>
						<sci:value>Generic</sci:value>
						<sci:value/>
						<sci:value>Generic</sci:value>
						<sci:value>Data records for which the final expression in the PilotScript evaluates to True or non-zero</sci:value>
						<sci:value>None</sci:value>
						<sci:value>Data records for which the final expression in the PilotScript evaluates to False or zero</sci:value>
					</sci:arg>
					<sci:arg name="Component Sticky Notes" type="StringType" required="false" visibility="nevershow" multi="false"/>
					<sci:arg name="ComponentLocalID" type="LongType" required="false" visibility="nevershow" multi="false">
						<sci:help>Local Component Identifier</sci:help>
						<sci:value>12</sci:value>
					</sci:arg>
					<sci:arg name="Component Path" type="StringType" required="false" visibility="nevershow" multi="false">
						<sci:value>Components\Data Access and Manipulation\Filters\Custom Filter (PilotScript)</sci:value>
					</sci:arg>
				</sci:component>
				<sci:proplist>
					<sci:propval name="RegistrationVersion">6.1.0.17</sci:propval>
				</sci:proplist>
			</sci:data>
			<sci:data object="SciTegic.Protocol.1">
				<sci:component name="Subprotocol" version="2">
					<sci:arg name="Tempfiles" type="StringType" required="false" visibility="visible" multi="false" uimpl="true">
						<sci:help>&lt;/p&gt;A comma delimited list of global properties, each of which will automatically hold the name of a file in the job&apos;s temporary folder, whose name is guaranteed to be unique.&lt;p/&gt;For each global name, an additional global is created (with the suffix &lt;i&gt;_Filename&lt;/i&gt;) that hold just the leaf file name of the temporary file.&lt;p/&gt;</sci:help>
					</sci:arg>
					<sci:arg name="DeclareLocal" type="StringType" required="false" visibility="visible" multi="false" uimpl="true">
						<sci:help>&lt;p&gt;Lists a set of properties (without the @) to create on the global property list for this subprotocol. Such properties can only be accessed within the scope of this subprotocol and its descendent subprotocols.&lt;p/&gt;Any global property not declared in this way is created on the top level global property list and is accessible from all protocols, but may collide with another property of the same name.&lt;p/&gt;Scoping global properties to the subprotocol where they are used is highly recommended.&lt;/p&gt;</sci:help>
					</sci:arg>
					<sci:arg name="RunToCompletion" type="BoolType" required="false" visibility="visible" multi="false" uimpl="true">
						<sci:help>When RunToCompletion is set to True, the subprotocol is re-initialized and executed in its entirety for each record it processes.</sci:help>
						<sci:legalval>True</sci:legalval>
						<sci:legalval selected="true">False</sci:legalval>
					</sci:arg>
					<sci:arg name="Parallel Processing Options" type="BoolType" required="false" visibility="visible" multi="false" uimpl="true">
						<sci:help>&lt;p&gt;&lt;b&gt;Note:&lt;/b&gt; This is a prototype feature, which we are making available
because we feel it is a useful technique to improve data throughput speeds in many situations. In particular, it can help to optimize resource use on multi-CPU and multi-core machines and on server clusters.
We welcome your feedback on scenarios where it works well, scenarios where it does not, and any other opinions you have about this utility.
&lt;/p&gt;&lt;hr/&gt;&lt;p&gt;
When set to True, this set of options allow the subprotocol to execute in parallel on one or more independent Pipeline Pilot servers, running local or remote.  Additional parameters control the number of data records to send in each process batch, the list of Pipeline Pilot servers to use, the number of protocol processes that can be executed on each server, and whether to preserve the order of the processed data records.
&lt;/p&gt;&lt;p&gt;
Use this option judiciously, since it will not increase throughput in all circumstances. In general, it will yield improved performance when the parallelization benefits outweigh the data transfer overhead for the specified batch size.
&lt;/p&gt;&lt;p&gt;
For more information on the parallel subprotocol options, see &lt;a href=&quot;javascript:DoLink(&apos;scihelpdocs/user/subprots/subprot_parallel_processing.htm&apos;)&quot;&gt;Parallel Processing Subprotocols&lt;/a&gt;.
&lt;/p&gt;
</sci:help>
						<sci:member>Parallel Processing Options Batch Size</sci:member>
						<sci:member>Parallel Processing Options Server</sci:member>
						<sci:member>Parallel Processing Options Preserve Order</sci:member>
						<sci:legalval>True</sci:legalval>
						<sci:legalval selected="true">False</sci:legalval>
					</sci:arg>
					<sci:arg name="Parallel Processing Options Batch Size" type="LongType" required="true" visibility="visible" multi="false" uimpl="true">
						<sci:help>The number of records to send to the remote server(s) for each subprotocol execution.  In general, performance is optimized when the amount of time required to process each batch is at least 10 seconds (note that this can vary depending on the characteristics of the remote server&apos;s hardware)</sci:help>
						<sci:enabledscript>SetDisabledDetails(&quot;This parameter is only applicable if &apos;Parallel Processing Options&apos; is &apos;True&apos;&quot;);
Parameter(&apos;Parallel Processing Options&apos;);</sci:enabledscript>
						<sci:value>25</sci:value>
					</sci:arg>
					<sci:arg name="Parallel Processing Options Server" type="StringType" required="false" visibility="visible" multi="true" expanded="true" legalvalsenforced="false" uimpl="true">
						<sci:help>&lt;p&gt;
Comma separated list of Pipeline Pilot servers on which to execute the parallel subprotocol.  The server names should be in the same format as the Pipeline Pilot Client&apos;s change server dialog (server-name:port-number).
&lt;/p&gt;&lt;p&gt;
Specifying &lt;b&gt;localhost&lt;/b&gt; as a server will cause the subprotocol to use its own Pipeline Pilot server.  This can be helpful on multi-CPU/multi-core systems (where the subprotocol jobs are spawned on the same machine) and Pipeline Pilot Linux clusters (where &apos;localhost&apos; requests spawning the subprotocol jobs on the same cluster).
&lt;/p&gt;</sci:help>
						<sci:member>Parallel Processing Options Server Processes</sci:member>
						<sci:validscript>SetInvalidDetails(&apos;This parameter is required.&apos;);
Parameter() ne &apos;&apos;;</sci:validscript>
						<sci:enabledscript>SetDisabledDetails(&quot;This parameter is only applicable if &apos;Parallel Processing Options&apos; is &apos;True&apos;&quot;);
Parameter(&apos;Parallel Processing Options&apos;);</sci:enabledscript>
					</sci:arg>
					<sci:arg name="Parallel Processing Options Server Processes" type="StringType" required="false" visibility="visible" multi="false" uimpl="true">
						<sci:help>Comma separated list of maximum number of batches that can be simultaneously executed on each remote server.  The number of entries in this parameter must equal the number of servers. If &apos;*&apos; is specified as the number of processes, then that server will only launch as many batches as the administrator of the remote server has permitted.</sci:help>
						<sci:validscript>/* Server Processes must have the same number of comma separated entries as the Server parameter and must have a value*/
#processes := parameter();
expand(&apos;,&apos;, #processes);
#servers := parameter(&apos;Parallel Processing Options Server&apos;);
expand(&apos;,&apos;, #servers);

if (numvalues(#processes) == 0) then
	SetInvalidDetails(&apos;This parameter is required.&apos;);
else
	SetInvalidDetails(&apos;The number of server processes (&apos; . numvalues(#processes) . &apos;) must equal the number of servers (&apos; . numvalues(#servers) . &apos;).&apos;);
end if;
numvalues(#processes) &gt; 0 and numvalues(#processes) == numvalues(#servers);</sci:validscript>
						<sci:enabledscript>SetDisabledDetails(&quot;This parameter is only applicable if &apos;Parallel Processing Options&apos; is &apos;True&apos;&quot;);
Parameter(&apos;Parallel Processing Options&apos;);</sci:enabledscript>
					</sci:arg>
					<sci:arg name="Parallel Processing Options Preserve Order" type="BoolType" required="false" visibility="visible" multi="false" uimpl="true">
						<sci:help>Whether to preserve the order of the data as it enters and leaves the remote subprotocol.</sci:help>
						<sci:enabledscript>SetDisabledDetails(&quot;This parameter is only applicable if &apos;Parallel Processing Options&apos; is &apos;True&apos;&quot;);
Parameter(&apos;Parallel Processing Options&apos;);</sci:enabledscript>
						<sci:legalval selected="true">True</sci:legalval>
						<sci:legalval>False</sci:legalval>
					</sci:arg>
					<sci:arg name="OnGeneralError" type="StringType" required="true" visibility="hidden" multi="false">
						<sci:legalval selected="true">Halt</sci:legalval>
						<sci:legalval>Fail</sci:legalval>
						<sci:legalval>Pass</sci:legalval>
					</sci:arg>
					<sci:arg name="OnDataTypeError" type="StringType" required="true" visibility="hidden" multi="false">
						<sci:legalval selected="true">Halt</sci:legalval>
						<sci:legalval>Fail</sci:legalval>
						<sci:legalval>Pass</sci:legalval>
					</sci:arg>
					<sci:arg name="ComponentAttributes" type="StringType" required="false" visibility="hidden" multi="true">
						<sci:help>Component Attributes</sci:help>
						<sci:legalval selected="true">ComponentTakesInput</sci:legalval>
						<sci:legalval selected="true">ComponentReturnsPass</sci:legalval>
						<sci:legalval>ComponentReturnsFail</sci:legalval>
						<sci:legalval>ComponentRunsLocal</sci:legalval>
					</sci:arg>
					<sci:arg name="ComponentComment" type="StringType" required="false" visibility="nevershow" multi="false">
						<sci:help>Component Comment</sci:help>
						<sci:value>Defines a subprotocol in a pipeline. When you are creating a pipeline that requires a subprotocol as a component, drag this component into the pipeline, open it, and add components to it.</sci:value>
					</sci:arg>
					<sci:arg name="ComponentUsage" type="StringType" required="false" visibility="nevershow" multi="false">
						<sci:help>Component Usage</sci:help>
						<sci:value>When you are creating a pipeline which requires a subprotocol as 
a component, you can drag this SubProtocol component into the 
pipeline, open it, and add components into it.</sci:value>
					</sci:arg>
					<sci:arg name="ComponentDisplayName" type="StringType" required="false" visibility="nevershow" multi="false">
						<sci:value>ST_Scale_Integers</sci:value>
					</sci:arg>
					<sci:arg name="ProtocolAutoLayout" type="BoolType" required="false" visibility="nevershow" multi="false">
						<sci:help>Protocol AutoLayout</sci:help>
						<sci:value>1</sci:value>
					</sci:arg>
					<sci:arg name="ProtocolShowComment" type="BoolType" required="false" visibility="nevershow" multi="false">
						<sci:help>Protocol ShowComment</sci:help>
						<sci:value>true</sci:value>
					</sci:arg>
					<sci:arg name="ProtocolComment" type="StringType" required="false" visibility="nevershow" multi="false">
						<sci:help>Add Protocol Comment Here</sci:help>
						<sci:value>Add Protocol Comment Here</sci:value>
					</sci:arg>
					<sci:arg name="ComponentDisabled" type="LongType" required="false" visibility="nevershow" multi="false">
						<sci:value>0</sci:value>
					</sci:arg>
					<sci:arg name="CustomErrorText" type="StringType" required="false" visibility="nevershow" multi="false"/>
					<sci:arg name="ComponentIcon" type="StringType" required="true" visibility="nevershow" multi="false">
						<sci:value>EXPRESSIONNODE</sci:value>
					</sci:arg>
					<sci:arg name="ComponentRevision" type="LongType" required="true" visibility="nevershow" multi="false">
						<sci:help>Component Revision</sci:help>
						<sci:value>100</sci:value>
					</sci:arg>
					<sci:arg name="DerivedFrom" type="StringType" required="false" visibility="nevershow" multi="false">
						<sci:help>The component this component is based upon.</sci:help>
						<sci:value>SubProtocol</sci:value>
					</sci:arg>
					<sci:arg name="ComponentGUID" type="StringType" required="false" visibility="nevershow" multi="false">
						<sci:value>{17001C74-63CE-4B4B-B37C-F0EAA19CE4AA}</sci:value>
					</sci:arg>
					<sci:arg name="ComponentPoint" type="StringType" required="false" visibility="nevershow" multi="false">
						<sci:value>1818 -1245</sci:value>
					</sci:arg>
					<sci:arg name="ByReference" type="BoolType" required="false" visibility="nevershow" multi="false">
						<sci:help>By Ref</sci:help>
						<sci:value>0</sci:value>
					</sci:arg>
					<sci:arg name="ComponentHelp" type="StringType" required="false" visibility="nevershow" multi="true">
						<sci:value>100</sci:value>
						<sci:value>Builds subprotocols in Pipeline Pilot.</sci:value>
						<sci:value>&lt;p&gt;
Use a subprotocol to collapse one or more components into a single item. Open a subprotocol to view or edit its contents. 
&lt;/p&gt;&lt;p&gt;
To define input and output ports, display icon, and parameter settings, right-click and select Edit. You can save subprotocols and reuse them. For more information, see the User Guide help for &lt;a href=&quot;javascript:DoLink(&apos;scihelpdocs/user/subprots/subprot_overview.htm&apos;)&quot;&gt;Subprotocols Overview&lt;/a&gt;.
&lt;/p&gt;&lt;p&gt;
For more information on the parallel subprotocol options, see &lt;a href=&quot;javascript:DoLink(&apos;scihelpdocs/user/subprots/subprot_parallel_processing.htm&apos;)&quot;&gt;Parallel Processing Subprotocols&lt;/a&gt;.
&lt;/p&gt;&lt;p&gt;
Tip: Any component can be made into a shortcut, so that the latest version is always used. For more information, see &lt;a href=&quot;javascript:DoLink(&apos;scihelpdocs/user/subprots/shortcuts.htm&apos;)&quot;&gt;Creating Shortcuts&lt;/a&gt;.
&lt;/p&gt;</sci:value>
						<sci:value>Generic</sci:value>
						<sci:value/>
						<sci:value>Generic</sci:value>
						<sci:value>Records passing out of any unconnected pass ports of components inside the subprotocol</sci:value>
						<sci:value>None</sci:value>
						<sci:value>Records passing out of any unconnected fail ports of components inside the subprotocol</sci:value>
					</sci:arg>
					<sci:arg name="RegistrationVersion" type="StringType" required="false" visibility="nevershow" multi="false">
						<sci:help>The server version when this component was registered</sci:help>
						<sci:value>6.1.0.21</sci:value>
					</sci:arg>
					<sci:arg name="Component Sticky Notes" type="StringType" required="false" visibility="nevershow" multi="false"/>
					<sci:arg name="Protocol Sticky Notes" type="StringType" required="false" visibility="nevershow" multi="false">
						<sci:help>Protocol Sticky Notes</sci:help>
					</sci:arg>
					<sci:arg name="ProtocolScale2" type="LongType" required="false" visibility="nevershow" multi="false">
						<sci:help>Protocol Scale</sci:help>
						<sci:value>100</sci:value>
					</sci:arg>
					<sci:arg name="Protocol Options" type="StringType" required="false" visibility="nevershow" multi="false">
						<sci:help>Protocol Options</sci:help>
						<sci:legalval>Make Shortcut by Default</sci:legalval>
						<sci:legalval>Owner Access Only</sci:legalval>
					</sci:arg>
					<sci:arg name="Registrant" type="StringType" required="false" visibility="nevershow" multi="false">
						<sci:help>The user who registered this component.</sci:help>
						<sci:value>scitegic/core</sci:value>
					</sci:arg>
					<sci:arg name="RegistrationDate" type="StringType" required="false" visibility="nevershow" multi="false">
						<sci:help>The date this component was registered.</sci:help>
						<sci:value>Tue May 01 14:06:30 2007</sci:value>
					</sci:arg>
					<sci:arg name="ComponentLocalID" type="LongType" required="false" visibility="nevershow" multi="false">
						<sci:help>Local Component Identifier</sci:help>
						<sci:value>13</sci:value>
					</sci:arg>
					<sci:arg name="Component Path" type="StringType" required="false" visibility="nevershow" multi="false">
						<sci:value>Components\Data Access and Manipulation\Utilities\Subprotocol Utilities\Subprotocol</sci:value>
					</sci:arg>
				</sci:component>
				<sci:protocol>
					<sci:data object="SciTegic.PropertyFunctions.1">
						<sci:component name="No-op" version="2">
							<sci:arg name="OnDataTypeError" type="StringType" required="true" visibility="hidden" multi="false">
								<sci:help>When an expected data type is not found during processing:  
  Halt: Terminate the execution of the network
  Fail: Continue execution of the network, passing data out the Fail(red) port
  Pass: Continue execution of the network, passing data out the Pass(green) port</sci:help>
								<sci:legalval selected="true">Halt</sci:legalval>
								<sci:legalval>Fail</sci:legalval>
								<sci:legalval>Pass</sci:legalval>
							</sci:arg>
							<sci:arg name="DataActionOnError" type="StringType" required="true" visibility="hidden" multi="false">
								<sci:help>When a General or DataType error occurs during processing:  
  LeaveData: The data is passed unalterd
  ClearData: The data is cleared before being passed (an empty data item)
  DeleteData: The data is deleted and not passed</sci:help>
								<sci:legalval selected="true">LeaveData</sci:legalval>
								<sci:legalval>ClearData</sci:legalval>
								<sci:legalval>DeleteData</sci:legalval>
							</sci:arg>
							<sci:arg name="ComponentAttributes" type="StringType" required="false" visibility="hidden" multi="true">
								<sci:help>Component Attributes</sci:help>
								<sci:legalval selected="true">ComponentTakesInput</sci:legalval>
								<sci:legalval selected="true">ComponentReturnsPass</sci:legalval>
								<sci:legalval>ComponentReturnsFail</sci:legalval>
								<sci:legalval>ComponentRunsLocal</sci:legalval>
							</sci:arg>
							<sci:arg name="OnGeneralError" type="StringType" required="true" visibility="hidden" multi="false">
								<sci:help>When an recoverable error occurs during processing:  
  Halt: Terminate the execution of the network
  Fail: Continue execution of the network, passing data out the Fail(red) port
  Pass: Continue execution of the network, passing data out the Pass(green) port</sci:help>
								<sci:legalval selected="true">Halt</sci:legalval>
								<sci:legalval>Fail</sci:legalval>
								<sci:legalval>Pass</sci:legalval>
							</sci:arg>
							<sci:arg name="Action" type="StringType" required="true" visibility="nevershow" multi="false">
								<sci:help>the action to perform</sci:help>
								<sci:value>PassDataToPort</sci:value>
							</sci:arg>
							<sci:arg name="Port" type="LongType" required="true" visibility="nevershow" multi="false">
								<sci:help>the port to pass data to</sci:help>
								<sci:value>1</sci:value>
							</sci:arg>
							<sci:arg name="ComponentIcon" type="StringType" required="true" visibility="nevershow" multi="false">
								<sci:help>Sets the Components Icon</sci:help>
								<sci:value>COMPONENTNODE</sci:value>
							</sci:arg>
							<sci:arg name="ComponentComment" type="StringType" required="false" visibility="nevershow" multi="false">
								<sci:help>Comment</sci:help>
								<sci:value>Passes all incoming records to the Pass port. Useful in subprotocols to capture the point of input. For example, to run an initialization pipeline before accepting input, use the No-Op component as the first component on the second pipeline.</sci:value>
							</sci:arg>
							<sci:arg name="Registrant" type="StringType" required="false" visibility="nevershow" multi="false">
								<sci:help>The user who registered this component.</sci:help>
								<sci:value>scitegic/core</sci:value>
							</sci:arg>
							<sci:arg name="RegistrationDate" type="StringType" required="false" visibility="nevershow" multi="false">
								<sci:help>The date this component was registered.</sci:help>
								<sci:value>Thu Sep 28 16:34:08 2006</sci:value>
							</sci:arg>
							<sci:arg name="ComponentUsage" type="StringType" required="false" visibility="nevershow" multi="false">
								<sci:help>Component Usage</sci:help>
								<sci:value>Pass all incoming records to pass port. Can be useful inside subprotocols with multiple input streams

Input             - Data records
Output Pass  - All Data records</sci:value>
							</sci:arg>
							<sci:arg name="ComponentDisplayName" type="StringType" required="false" visibility="nevershow" multi="false">
								<sci:help>Display Name</sci:help>
								<sci:value>Branch</sci:value>
							</sci:arg>
							<sci:arg name="DerivedFrom" type="StringType" required="false" visibility="nevershow" multi="false">
								<sci:help>The component this component is based upon.</sci:help>
								<sci:value>Evaluate Expression</sci:value>
							</sci:arg>
							<sci:arg name="ComponentRunTimeID" type="StringType" required="false" visibility="nevershow" multi="false">
								<sci:help>Component RunTimeID</sci:help>
								<sci:value>0:0:13:0</sci:value>
							</sci:arg>
							<sci:arg name="ComponentDisabled" type="LongType" required="false" visibility="nevershow" multi="false">
								<sci:help>Disabled</sci:help>
								<sci:value>0</sci:value>
							</sci:arg>
							<sci:arg name="CustomErrorText" type="StringType" required="false" visibility="nevershow" multi="false">
								<sci:help>CustomErrorText</sci:help>
							</sci:arg>
							<sci:arg name="ComponentGUID" type="StringType" required="false" visibility="nevershow" multi="false">
								<sci:help>GUID</sci:help>
								<sci:value>{6E468A38-A6F7-4371-B65B-501A3ED4C0D9}</sci:value>
							</sci:arg>
							<sci:arg name="ComponentPoint" type="StringType" required="false" visibility="nevershow" multi="false">
								<sci:help>Component Point</sci:help>
								<sci:value>88 -50</sci:value>
							</sci:arg>
							<sci:arg name="ComponentHelp" type="StringType" required="false" visibility="nevershow" multi="true">
								<sci:help>Fancy Help</sci:help>
								<sci:value>100</sci:value>
								<sci:value>Sends all incoming records out the Pass port unchanged</sci:value>
								<sci:value>&lt;p&gt;Useful in subprotocols to capture the point of input. For example, if you wish to perform two different sequences of operations on the same input data, use No-op as the first component of the subprotocol and connect both pipes to the No-op output port.&lt;/p&gt;

&lt;p&gt;You can also use this component to simplify the layout for complex protocols. For example, if you have three Reader components that need to be connected to three Viewer components, placing a No-op in the middle reduces the number of required connections and clarifies the logic.&lt;/p&gt;
</sci:value>
								<sci:value>Generic</sci:value>
								<sci:value/>
								<sci:value>Generic</sci:value>
								<sci:value/>
								<sci:value>None</sci:value>
								<sci:value/>
							</sci:arg>
							<sci:arg name="RegistrationVersion" type="StringType" required="false" visibility="nevershow" multi="false">
								<sci:help>The server version when this component was registered</sci:help>
								<sci:value>6.0.1.1</sci:value>
							</sci:arg>
							<sci:arg name="Component Sticky Notes" type="StringType" required="false" visibility="nevershow" multi="false">
								<sci:help>Component Sticky Notes</sci:help>
							</sci:arg>
							<sci:arg name="Component Path" type="StringType" required="false" visibility="nevershow" multi="false">
								<sci:help>Location of the component in the database</sci:help>
								<sci:value>Components\Generic\Utilities\SubProtocol Utilities\No-op</sci:value>
							</sci:arg>
							<sci:arg name="ComponentLocalID" type="LongType" required="false" visibility="nevershow" multi="false">
								<sci:help>Local Component Identifier</sci:help>
								<sci:value>0</sci:value>
							</sci:arg>
						</sci:component>
					</sci:data>
					<sci:data object="SciTegic.EvaluateExpression.1">
						<sci:component name="Custom Manipulator (PilotScript)" version="2">
							<sci:arg name="Expression" type="ExpressionType" required="true" visibility="visible" multi="false" expanded="true" implbase="{0995D675-7EE2-432C-95DF-E91C14052B22}">
								<sci:help>Expression (or list of expressions separated by semi-colons) to evaluate.</sci:help>
								<sci:member>Initial Expression</sci:member>
								<sci:member>Final Expression</sci:member>
								<sci:member>Keep Calculated Properties</sci:member>
								<sci:value>@seqprops := RPROPERTYNAMES(&apos;^AA_.*&apos;);


for #aa in 1 .. numvalues(@seqprops)
LOOP	
IF property(&quot;AA_&quot; . #aa ) = &quot;L&quot;
		THEN property(&quot;AA_1_&quot; . #aa ) := &quot;-0.826&quot;;
				 property(&quot;AA_2_&quot; . #aa ) := &quot;-0.379&quot;;
				 property(&quot;AA_3_&quot; . #aa ) := &quot;0.038&quot;;
				 property(&quot;AA_4_&quot; . #aa ) := &quot;-0.059&quot;;
				 property(&quot;AA_5_&quot; . #aa ) := &quot;-0.625&quot;;
				 property(&quot;AA_6_&quot; . #aa ) := &quot;1.025&quot;;
				 property(&quot;AA_7_&quot; . #aa ) := &quot;-0.229&quot;;
				 property(&quot;AA_8_&quot; . #aa ) := &quot;-0.129&quot;;
	ELSIF 
		property(&quot;AA_&quot; . #aa ) = &quot;I&quot;
		THEN property(&quot;AA_1_&quot; . #aa ) := &quot;-0.785&quot;;
				 property(&quot;AA_2_&quot; . #aa ) := &quot;-1.01&quot;;
				 property(&quot;AA_3_&quot; . #aa ) := &quot;-0.349&quot;;
				 property(&quot;AA_4_&quot; . #aa ) := &quot;-0.097&quot;;
				 property(&quot;AA_5_&quot; . #aa ) := &quot;-0.402&quot;;
				 property(&quot;AA_6_&quot; . #aa ) := &quot;1.091&quot;;
				 property(&quot;AA_7_&quot; . #aa ) := &quot;-0.139&quot;;
				 property(&quot;AA_8_&quot; . #aa ) := &quot;-0.764&quot;;
	ELSIF
		property(&quot;AA_&quot; . #aa ) = &quot;E&quot;
		THEN property(&quot;AA_1_&quot; . #aa ) := &quot;-0.629&quot;;
				 property(&quot;AA_2_&quot; . #aa ) := &quot;0.39&quot;;
				 property(&quot;AA_3_&quot; . #aa ) := &quot;-0.38&quot;;
				 property(&quot;AA_4_&quot; . #aa ) := &quot;-0.366&quot;;
				 property(&quot;AA_5_&quot; . #aa ) := &quot;0.635&quot;;
				 property(&quot;AA_6_&quot; . #aa ) := &quot;0.514&quot;;
				 property(&quot;AA_7_&quot; . #aa ) := &quot;0.175&quot;;
				 property(&quot;AA_8_&quot; . #aa ) := &quot;0.367&quot;;
	ELSIF
		property(&quot;AA_&quot; . #aa ) = &quot;K&quot;
		THEN property(&quot;AA_1_&quot; . #aa ) := &quot;-0.504&quot;;
				 property(&quot;AA_2_&quot; . #aa ) := &quot;0.245&quot;;
				 property(&quot;AA_3_&quot; . #aa ) := &quot;0.297&quot;;
				 property(&quot;AA_4_&quot; . #aa ) := &quot;-0.065&quot;;
				 property(&quot;AA_5_&quot; . #aa ) := &quot;-0.387&quot;;
				 property(&quot;AA_6_&quot; . #aa ) := &quot;1.011&quot;;
				 property(&quot;AA_7_&quot; . #aa ) := &quot;0.525&quot;;
				 property(&quot;AA_8_&quot; . #aa ) := &quot;0.553&quot;; 
	ELSIF
		property(&quot;AA_&quot; . #aa ) = &quot;N&quot;
		THEN property(&quot;AA_1_&quot; . #aa ) := &quot;-0.888&quot;;
				 property(&quot;AA_2_&quot; . #aa ) := &quot;-0.057&quot;;
				 property(&quot;AA_3_&quot; . #aa ) := &quot;-0.651&quot;;
				 property(&quot;AA_4_&quot; . #aa ) := &quot;-0.214&quot;;
				 property(&quot;AA_5_&quot; . #aa ) := &quot;0.917&quot;;
				 property(&quot;AA_6_&quot; . #aa ) := &quot;0.164&quot;;
				 property(&quot;AA_7_&quot; . #aa ) := &quot;-0.14&quot;;
				 property(&quot;AA_8_&quot; . #aa ) := &quot;-0.166&quot;;
	ELSIF
		property(&quot;AA_&quot; . #aa ) = &quot;V&quot;
		THEN property(&quot;AA_1_&quot; . #aa ) := &quot;-1.133&quot;;
				 property(&quot;AA_2_&quot; . #aa ) := &quot;-0.893&quot;;
				 property(&quot;AA_3_&quot; . #aa ) := &quot;-0.325&quot;;
				 property(&quot;AA_4_&quot; . #aa ) := &quot;0.303&quot;;
				 property(&quot;AA_5_&quot; . #aa ) := &quot;-0.561&quot;;
				 property(&quot;AA_6_&quot; . #aa ) := &quot;-0.175&quot;;
				 property(&quot;AA_7_&quot; . #aa ) := &quot;-0.02&quot;;
				 property(&quot;AA_8_&quot; . #aa ) := &quot;-0.311&quot;; 
	ELSIF
		property(&quot;AA_&quot; . #aa ) = &quot;A&quot;
		THEN property(&quot;AA_1_&quot; . #aa ) := &quot;-1.552&quot;;
				 property(&quot;AA_2_&quot; . #aa ) := &quot;-0.791&quot;;
				 property(&quot;AA_3_&quot; . #aa ) := &quot;-0.627&quot;;
				 property(&quot;AA_4_&quot; . #aa ) := &quot;0.237&quot;;
				 property(&quot;AA_5_&quot; . #aa ) := &quot;-0.461&quot;;
				 property(&quot;AA_6_&quot; . #aa ) := &quot;-2.229&quot;;
				 property(&quot;AA_7_&quot; . #aa ) := &quot;0.283&quot;;
				 property(&quot;AA_8_&quot; . #aa ) := &quot;1.221&quot;;
	ELSIF
		property(&quot;AA_&quot; . #aa ) = &quot;F&quot;
		THEN property(&quot;AA_1_&quot; . #aa ) := &quot;-0.019&quot;;
				 property(&quot;AA_2_&quot; . #aa ) := &quot;0.024&quot;;
				 property(&quot;AA_3_&quot; . #aa ) := &quot;1.08&quot;;
				 property(&quot;AA_4_&quot; . #aa ) := &quot;-0.22&quot;;
				 property(&quot;AA_5_&quot; . #aa ) := &quot;-0.937&quot;;
				 property(&quot;AA_6_&quot; . #aa ) := &quot;0.57&quot;;
				 property(&quot;AA_7_&quot; . #aa ) := &quot;-0.357&quot;;
				 property(&quot;AA_8_&quot; . #aa ) := &quot;0.278&quot;;
	ELSIF
		property(&quot;AA_&quot; . #aa ) = &quot;Y&quot;
		THEN property(&quot;AA_1_&quot; . #aa ) := &quot;0.308&quot;;
				 property(&quot;AA_2_&quot; . #aa ) := &quot;0.569&quot;;
				 property(&quot;AA_3_&quot; . #aa ) := &quot;1.1&quot;;
				 property(&quot;AA_4_&quot; . #aa ) := &quot;-0.464&quot;;
				 property(&quot;AA_5_&quot; . #aa ) := &quot;-0.144&quot;;
				 property(&quot;AA_6_&quot; . #aa ) := &quot;-0.354&quot;;
				 property(&quot;AA_7_&quot; . #aa ) := &quot;-1.099&quot;;
				 property(&quot;AA_8_&quot; . #aa ) := &quot;0.162&quot;; 
	ELSIF
		property(&quot;AA_&quot; . #aa ) = &quot;C&quot;
		THEN property(&quot;AA_1_&quot; . #aa ) := &quot;-1.276&quot;;
				 property(&quot;AA_2_&quot; . #aa ) := &quot;-0.401&quot;;
				 property(&quot;AA_3_&quot; . #aa ) := &quot;0.134&quot;;
				 property(&quot;AA_4_&quot; . #aa ) := &quot;0.859&quot;;
				 property(&quot;AA_5_&quot; . #aa ) := &quot;-0.196&quot;;
				 property(&quot;AA_6_&quot; . #aa ) := &quot;-0.72&quot;;
				 property(&quot;AA_7_&quot; . #aa ) := &quot;0.639&quot;;
				 property(&quot;AA_8_&quot; . #aa ) := &quot;-0.857&quot;;
	ELSIF
		property(&quot;AA_&quot; . #aa ) = &quot;G&quot;
		THEN property(&quot;AA_1_&quot; . #aa ) := &quot;-1.844&quot;;
				 property(&quot;AA_2_&quot; . #aa ) := &quot;-0.018&quot;;
				 property(&quot;AA_3_&quot; . #aa ) := &quot;-0.184&quot;;
				 property(&quot;AA_4_&quot; . #aa ) := &quot;0.573&quot;;
				 property(&quot;AA_5_&quot; . #aa ) := &quot;-0.728&quot;;
				 property(&quot;AA_6_&quot; . #aa ) := &quot;-3.317&quot;;
				 property(&quot;AA_7_&quot; . #aa ) := &quot;0.166&quot;;
				 property(&quot;AA_8_&quot; . #aa ) := &quot;2.522&quot;; 
	ELSIF
		property(&quot;AA_&quot; . #aa ) = &quot;P&quot;
		THEN property(&quot;AA_1_&quot; . #aa ) := &quot;-1.049&quot;;
				 property(&quot;AA_2_&quot; . #aa ) := &quot;-0.407&quot;;
				 property(&quot;AA_3_&quot; . #aa ) := &quot;-0.067&quot;;
				 property(&quot;AA_4_&quot; . #aa ) := &quot;-0.066&quot;;
				 property(&quot;AA_5_&quot; . #aa ) := &quot;-0.813&quot;;
				 property(&quot;AA_6_&quot; . #aa ) := &quot;-0.89&quot;;
				 property(&quot;AA_7_&quot; . #aa ) := &quot;0.021&quot;;
				 property(&quot;AA_8_&quot; . #aa ) := &quot;-0.894&quot;; 
	ELSIF
		property(&quot;AA_&quot; . #aa ) = &quot;H&quot;
		THEN property(&quot;AA_1_&quot; . #aa ) := &quot;-0.225&quot;;
				 property(&quot;AA_2_&quot; . #aa ) := &quot;0.361&quot;;
				 property(&quot;AA_3_&quot; . #aa ) := &quot;0.079&quot;;
				 property(&quot;AA_4_&quot; . #aa ) := &quot;-1.037&quot;;
				 property(&quot;AA_5_&quot; . #aa ) := &quot;0.568&quot;;
				 property(&quot;AA_6_&quot; . #aa ) := &quot;0.273&quot;;
				 property(&quot;AA_7_&quot; . #aa ) := &quot;1.208&quot;;
				 property(&quot;AA_8_&quot; . #aa ) := &quot;-0.001&quot;;
	ELSIF
		property(&quot;AA_&quot; . #aa ) = &quot;T&quot;
		THEN property(&quot;AA_1_&quot; . #aa ) := &quot;-1.061&quot;;
				 property(&quot;AA_2_&quot; . #aa ) := &quot;-0.928&quot;;
				 property(&quot;AA_3_&quot; . #aa ) := &quot;-0.911&quot;;
				 property(&quot;AA_4_&quot; . #aa ) := &quot;-0.063&quot;;
				 property(&quot;AA_5_&quot; . #aa ) := &quot;0.538&quot;;
				 property(&quot;AA_6_&quot; . #aa ) := &quot;-0.775&quot;;
				 property(&quot;AA_7_&quot; . #aa ) := &quot;-0.147&quot;;
				 property(&quot;AA_8_&quot; . #aa ) := &quot;-0.717&quot;;
	ELSIF
		property(&quot;AA_&quot; . #aa ) = &quot;R&quot;
		THEN property(&quot;AA_1_&quot; . #aa ) := &quot;-0.059&quot;;
				 property(&quot;AA_2_&quot; . #aa ) := &quot;0.731&quot;;
				 property(&quot;AA_3_&quot; . #aa ) := &quot;-0.013&quot;;
				 property(&quot;AA_4_&quot; . #aa ) := &quot;-0.096&quot;;
				 property(&quot;AA_5_&quot; . #aa ) := &quot;-0.253&quot;;
				 property(&quot;AA_6_&quot; . #aa ) := &quot;0.3&quot;;
				 property(&quot;AA_7_&quot; . #aa ) := &quot;1.256&quot;;
				 property(&quot;AA_8_&quot; . #aa ) := &quot;0.854&quot;;
	ELSIF
		property(&quot;AA_&quot; . #aa ) = &quot;Q&quot;
		THEN property(&quot;AA_1_&quot; . #aa ) := &quot;-0.622&quot;;
				 property(&quot;AA_2_&quot; . #aa ) := &quot;0.228&quot;;
				 property(&quot;AA_3_&quot; . #aa ) := &quot;-0.193&quot;;
				 property(&quot;AA_4_&quot; . #aa ) := &quot;-0.105&quot;;
				 property(&quot;AA_5_&quot; . #aa ) := &quot;0.418&quot;;
				 property(&quot;AA_6_&quot; . #aa ) := &quot;0.474&quot;;
				 property(&quot;AA_7_&quot; . #aa ) := &quot;0.172&quot;;
				 property(&quot;AA_8_&quot; . #aa ) := &quot;0.408&quot;;
	ELSIF  
		property(&quot;AA_&quot; . #aa ) = &quot;W&quot;
		THEN property(&quot;AA_1_&quot; . #aa ) := &quot;0.853&quot;;
				 property(&quot;AA_2_&quot; . #aa ) := &quot;0.039&quot;;
				 property(&quot;AA_3_&quot; . #aa ) := &quot;0.26&quot;;
				 property(&quot;AA_4_&quot; . #aa ) := &quot;-1.163&quot;;
				 property(&quot;AA_5_&quot; . #aa ) := &quot;0.16&quot;;
				 property(&quot;AA_6_&quot; . #aa ) := &quot;-0.202&quot;;
				 property(&quot;AA_7_&quot; . #aa ) := &quot;1.01&quot;;
				 property(&quot;AA_8_&quot; . #aa ) := &quot;0.195&quot;;
	ELSIF 
		property(&quot;AA_&quot; . #aa ) = &quot;S&quot;
		THEN property(&quot;AA_1_&quot; . #aa ) := &quot;-1.343&quot;;
				 property(&quot;AA_2_&quot; . #aa ) := &quot;-0.311&quot;;
				 property(&quot;AA_3_&quot; . #aa ) := &quot;-0.917&quot;;
				 property(&quot;AA_4_&quot; . #aa ) := &quot;-0.049&quot;;
				 property(&quot;AA_5_&quot; . #aa ) := &quot;0.549&quot;;
				 property(&quot;AA_6_&quot; . #aa ) := &quot;-1.533&quot;;
				 property(&quot;AA_7_&quot; . #aa ) := &quot;0.166&quot;;
				 property(&quot;AA_8_&quot; . #aa ) := &quot;0.28&quot;;
	ELSIF 
		property(&quot;AA_&quot; . #aa ) = &quot;D&quot;
		THEN property(&quot;AA_1_&quot; . #aa ) := &quot;-0.907&quot;;
				 property(&quot;AA_2_&quot; . #aa ) := &quot;-0.054&quot;;
				 property(&quot;AA_3_&quot; . #aa ) := &quot;-0.781&quot;;
				 property(&quot;AA_4_&quot; . #aa ) := &quot;-0.248&quot;;
				 property(&quot;AA_5_&quot; . #aa ) := &quot;1.12&quot;;
				 property(&quot;AA_6_&quot; . #aa ) := &quot;0.101&quot;;
				 property(&quot;AA_7_&quot; . #aa ) := &quot;-0.245&quot;;
				 property(&quot;AA_8_&quot; . #aa ) := &quot;-0.075&quot;;
	ELSIF 
		property(&quot;AA_&quot; . #aa ) = &quot;M&quot;
		THEN property(&quot;AA_1_&quot; . #aa ) := &quot;-0.693&quot;;
				 property(&quot;AA_2_&quot; . #aa ) := &quot;0.498&quot;;
				 property(&quot;AA_3_&quot; . #aa ) := &quot;0.658&quot;;
				 property(&quot;AA_4_&quot; . #aa ) := &quot;0.457&quot;;
				 property(&quot;AA_5_&quot; . #aa ) := &quot;-0.231&quot;;
				 property(&quot;AA_6_&quot; . #aa ) := &quot;1.064&quot;;
				 property(&quot;AA_7_&quot; . #aa ) := &quot;0.248&quot;;
				 property(&quot;AA_8_&quot; . #aa ) := &quot;-0.778&quot;;
	END IF;


END LOOP;


for #aa in 1 .. numvalues(@seqprops)
LOOP	
IF property(&quot;AA_&quot; . #aa ) = &quot;L&quot;
		THEN property(&apos;AA_s_&apos; . #aa ) := &quot;L&quot;;
	ELSIF 
		property(&quot;AA_&quot; . #aa ) = &quot;I&quot;
		THEN property(&apos;AA_s_&apos; . #aa ) := &quot;I&quot;;	
	ELSIF
		property(&quot;AA_&quot; . #aa ) = &quot;E&quot;
		THEN property(&apos;AA_s_&apos; . #aa ) := &quot;E&quot;;	
	ELSIF
		property(&quot;AA_&quot; . #aa ) = &quot;K&quot;
		THEN property(&apos;AA_s_&apos; . #aa ) := &quot;K&quot;;	
	ELSIF
		property(&quot;AA_&quot; . #aa ) = &quot;N&quot;
		THEN property(&apos;AA_s_&apos; . #aa ) := &quot;N&quot;;	
	ELSIF
		property(&quot;AA_&quot; . #aa ) = &quot;V&quot;
		THEN property(&apos;AA_s_&apos; . #aa ) := &quot;V&quot;;	
	ELSIF
		property(&quot;AA_&quot; . #aa ) = &quot;A&quot;
		THEN property(&apos;AA_s_&apos; . #aa ) := &quot;A&quot;;	
	ELSIF
		property(&quot;AA_&quot; . #aa ) = &quot;F&quot;
		THEN property(&apos;AA_s_&apos; . #aa ) := &quot;F&quot;;	
	ELSIF
		property(&quot;AA_&quot; . #aa ) = &quot;Y&quot;
		THEN property(&apos;AA_s_&apos; . #aa ) := &quot;Y&quot;;	
	ELSIF
		property(&quot;AA_&quot; . #aa ) = &quot;C&quot;
		THEN property(&apos;AA_s_&apos; . #aa ) := &quot;C&quot;;	
	ELSIF
		property(&quot;AA_&quot; . #aa ) = &quot;G&quot;
		THEN property(&apos;AA_s_&apos; . #aa ) := &quot;G&quot;;	
	ELSIF
		property(&quot;AA_&quot; . #aa ) = &quot;P&quot;
		THEN property(&apos;AA_s_&apos; . #aa ) := &quot;P&quot;;	
	ELSIF
		property(&quot;AA_&quot; . #aa ) = &quot;H&quot;
		THEN property(&apos;AA_s_&apos; . #aa ) := &quot;H&quot;;	
	ELSIF
		property(&quot;AA_&quot; . #aa ) = &quot;T&quot;
		THEN property(&apos;AA_s_&apos; . #aa ) := &quot;T&quot;;	
	ELSIF
		property(&quot;AA_&quot; . #aa ) = &quot;R&quot;
		THEN property(&apos;AA_s_&apos; . #aa ) := &quot;R&quot;;	
	ELSIF
		property(&quot;AA_&quot; . #aa ) = &quot;Q&quot;
		THEN property(&apos;AA_s_&apos; . #aa ) := &quot;Q&quot;;	
	ELSIF  
		property(&quot;AA_&quot; . #aa ) = &quot;W&quot;
		THEN property(&apos;AA_s_&apos; . #aa ) := &quot;W&quot;;	
	ELSIF 
		property(&quot;AA_&quot; . #aa ) = &quot;S&quot;
		THEN property(&apos;AA_s_&apos; . #aa ) := &quot;S&quot;;	
	ELSIF 
		property(&quot;AA_&quot; . #aa ) = &quot;D&quot;
		THEN property(&apos;AA_s_&apos; . #aa ) := &quot;D&quot;;	
	ELSIF 
		property(&quot;AA_&quot; . #aa ) = &quot;M&quot;
		THEN property(&apos;AA_s_&apos; . #aa ) := &quot;M&quot;;	
	ELSIF 
		property(&quot;AA_&quot; . #aa ) = &quot;-&quot;
		THEN property(&apos;AA_s_&apos; . #aa ) := &quot;-&quot;;	
	END IF;
	


END LOOP;
</sci:value>
							</sci:arg>
							<sci:arg name="Initial Expression" type="ExpressionType" required="false" visibility="visible" multi="false" implbase="{0995D675-7EE2-432C-95DF-E91C14052B22}">
								<sci:help>&lt;p&gt;
This expression is executed only the first time data passes into the component.
&lt;p/&gt; 
Since there is no data available at initialization time, only expressions referencing global properties are allowed.
&lt;/p&gt;</sci:help>
							</sci:arg>
							<sci:arg name="Final Expression" type="ExpressionType" required="false" visibility="visible" multi="false" implbase="{0995D675-7EE2-432C-95DF-E91C14052B22}">
								<sci:help>&lt;p&gt;
This expression is executed only at finalization (after the last data passes out of the component).
&lt;p/&gt; 
Since there is no data available at finalization time, only expressions referencing global properties are allowed.
&lt;/p&gt;</sci:help>
							</sci:arg>
							<sci:arg name="Keep Calculated Properties" type="BoolType" required="true" visibility="visible" multi="false" implbase="{0995D675-7EE2-432C-95DF-E91C14052B22}">
								<sci:help>Adds any properties calculated in this component to a data record&apos;s property list.</sci:help>
								<sci:legalval selected="true">True</sci:legalval>
								<sci:legalval>False</sci:legalval>
							</sci:arg>
							<sci:arg name="OnGeneralError" type="StringType" required="true" visibility="hidden" multi="false">
								<sci:help>When an recoverable error occurs during processing:  
  Halt: Terminate the execution of the network
  Fail: Continue execution of the network, passing data out the Fail(red) port
  Pass: Continue execution of the network, passing data out the Pass(green) port</sci:help>
								<sci:legalval selected="true">Halt</sci:legalval>
								<sci:legalval>Fail</sci:legalval>
								<sci:legalval>Pass</sci:legalval>
							</sci:arg>
							<sci:arg name="OnDataTypeError" type="StringType" required="true" visibility="hidden" multi="false">
								<sci:help>When an expected data type is not found during processing:  
  Halt: Terminate the execution of the network
  Fail: Continue execution of the network, passing data out the Fail(red) port
  Pass: Continue execution of the network, passing data out the Pass(green) port</sci:help>
								<sci:legalval selected="true">Halt</sci:legalval>
								<sci:legalval>Fail</sci:legalval>
								<sci:legalval>Pass</sci:legalval>
							</sci:arg>
							<sci:arg name="ComponentAttributes" type="StringType" required="false" visibility="hidden" multi="true">
								<sci:help>Component Attributes</sci:help>
								<sci:legalval selected="true">ComponentTakesInput</sci:legalval>
								<sci:legalval selected="true">ComponentReturnsPass</sci:legalval>
								<sci:legalval>ComponentReturnsFail</sci:legalval>
								<sci:legalval>ComponentRunsLocal</sci:legalval>
							</sci:arg>
							<sci:arg name="Do Screen" type="BoolType" required="false" visibility="nevershow" multi="false" implbase="{0995D675-7EE2-432C-95DF-E91C14052B22}">
								<sci:help>When TRUE, controls which exit port is used for
each data record by evaluating the final expression
(or only one) listed in the &quot;Expression&quot; parameter.
   -Pass (green) port when expression true
   -Fail (red) port when expression false</sci:help>
								<sci:legalval>True</sci:legalval>
								<sci:legalval selected="true">False</sci:legalval>
							</sci:arg>
							<sci:arg name="ExpressionVersion" type="LongType" required="false" visibility="nevershow" multi="false" implbase="{0995D675-7EE2-432C-95DF-E91C14052B22}">
								<sci:help>Version of expression parser to use.</sci:help>
								<sci:value>2</sci:value>
							</sci:arg>
							<sci:arg name="ComponentComment" type="StringType" required="false" visibility="nevershow" multi="false">
								<sci:help>Comment</sci:help>
								<sci:value>Processes commands expressed in PilotScript syntax to apply rapid
manipulations to data record properties. In this way, the component may be
customized to build a new, specialized data manipulation component.</sci:value>
							</sci:arg>
							<sci:arg name="Registrant" type="StringType" required="false" visibility="nevershow" multi="false">
								<sci:help>The user who registered this component.</sci:help>
								<sci:value>scitegic/core</sci:value>
							</sci:arg>
							<sci:arg name="RegistrationDate" type="StringType" required="false" visibility="nevershow" multi="false">
								<sci:help>The date this component was registered.</sci:help>
								<sci:value>Mon Apr 23 12:20:45 2007</sci:value>
							</sci:arg>
							<sci:arg name="ComponentUsage" type="StringType" required="false" visibility="nevershow" multi="false">
								<sci:help>Component Usage</sci:help>
								<sci:value>The &apos;Expression&apos;  is evaluated for each data record, and may alter and manipulate the properties of the data objects. The &apos;Initial expression&apos; is evaluated the first time data passes into the component and is typically used for initializing global variables. See the online documentation for full details of PilotScript expression syntax.

Input             - Data records
Output Pass  - All Data records</sci:value>
							</sci:arg>
							<sci:arg name="ComponentDisplayName" type="StringType" required="false" visibility="nevershow" multi="false">
								<sci:help>Display Name</sci:help>
								<sci:value>Translate to ST scale</sci:value>
							</sci:arg>
							<sci:arg name="DerivedFrom" type="StringType" required="false" visibility="nevershow" multi="false">
								<sci:help>The component this component is based upon.</sci:help>
								<sci:value>Custom Manipulator (PilotScript)</sci:value>
							</sci:arg>
							<sci:arg name="ComponentRunTimeID" type="StringType" required="false" visibility="nevershow" multi="false">
								<sci:help>Component RunTimeID</sci:help>
								<sci:value>0:0:13:1</sci:value>
							</sci:arg>
							<sci:arg name="CustomErrorText" type="StringType" required="false" visibility="nevershow" multi="false">
								<sci:help>Custom Error Message</sci:help>
							</sci:arg>
							<sci:arg name="ComponentIcon" type="StringType" required="true" visibility="nevershow" multi="false">
								<sci:help>Component Icon</sci:help>
								<sci:value>EXPRESSIONNODE</sci:value>
							</sci:arg>
							<sci:arg name="ComponentDisabled" type="LongType" required="false" visibility="nevershow" multi="false">
								<sci:help>Disabled</sci:help>
								<sci:value>0</sci:value>
							</sci:arg>
							<sci:arg name="ComponentGUID" type="StringType" required="false" visibility="nevershow" multi="false">
								<sci:help>GUID</sci:help>
								<sci:value>{0995D675-7EE2-432C-95DF-E91C14052B22}</sci:value>
							</sci:arg>
							<sci:arg name="ComponentPoint" type="StringType" required="false" visibility="nevershow" multi="false">
								<sci:help>Component Point</sci:help>
								<sci:value>363 -50</sci:value>
							</sci:arg>
							<sci:arg name="ComponentHelp" type="StringType" required="false" visibility="nevershow" multi="true">
								<sci:help>Fancy Help</sci:help>
								<sci:value>100</sci:value>
								<sci:value>Applies a PilotScript expression to each data record
</sci:value>
								<sci:value>&lt;p&gt;PilotScript is the native scripting language in Pipeline Pilot.  It is based on PL/SQL and allows you to query or alter the properties on data records.  For example, the expression:

&lt;blockquote&gt;
&lt;code&gt;A := 10;&lt;/code&gt;
&lt;/blockquote&gt;
creates a property named &quot;A&quot; and sets the value to &quot;10&quot;.&lt;/p&gt;

&lt;p&gt;For each incoming data record the PilotScript statements in &lt;i&gt;Expression&lt;/i&gt; are evaluated.&lt;/p&gt;

&lt;p&gt;&lt;b&gt;Notes:&lt;/b&gt;
&lt;ul&gt;
&lt;li&gt;To initialize global variables such as counters, use &lt;i&gt;Initial Expression&lt;/i&gt;.&lt;/li&gt; 
&lt;li&gt;To clean up global variables or calculate final results use &lt;i&gt;Final Expression&lt;/i&gt;.&lt;/li&gt;
&lt;li&gt;Parameters on Custom Manipulators do not become global variables that can be accessed via &lt;i&gt;@ParameterName&lt;/i&gt; syntax and can only be accessed by token substitution via &lt;i&gt;$(ParameterName)&lt;/i&gt; syntax.&lt;/li&gt;
&lt;/ul&gt;

&lt;p&gt;&lt;b&gt;See Also:&lt;/b&gt;&lt;/p&gt;
&lt;ul&gt;
&lt;li&gt;For more information on PilotScript, see &lt;a href=&quot;javascript:DoLink(&apos;scihelpdocs/user/pscript/pscript_overview.htm&apos;)&quot;&gt;PilotScript Overview&lt;/a&gt;.&lt;/li&gt;
&lt;li&gt;To use PilotScript to filter data records use &lt;a href=&quot;javascript:DoLink(&apos;{DD58ECD1-516F-48FE-A5DB-8328AED680F2}&apos;)&quot;&gt;Custom Filter (PilotScript)&lt;/a&gt;.&lt;/li&gt;
&lt;/ul&gt;

</sci:value>
								<sci:value>Generic</sci:value>
								<sci:value/>
								<sci:value>Generic</sci:value>
								<sci:value/>
								<sci:value>None</sci:value>
								<sci:value/>
							</sci:arg>
							<sci:arg name="RegistrationVersion" type="StringType" required="false" visibility="nevershow" multi="false">
								<sci:help>The server version when this component was registered</sci:help>
								<sci:value>6.1.0.17</sci:value>
							</sci:arg>
							<sci:arg name="Component Sticky Notes" type="StringType" required="false" visibility="nevershow" multi="false">
								<sci:help>Component Sticky Notes</sci:help>
							</sci:arg>
							<sci:arg name="Component Path" type="StringType" required="false" visibility="nevershow" multi="false">
								<sci:help>Location of the component in the database</sci:help>
								<sci:value>Components\Generic\Manipulators\Custom Manipulator (PilotScript)</sci:value>
							</sci:arg>
							<sci:arg name="ComponentLocalID" type="LongType" required="false" visibility="nevershow" multi="false">
								<sci:help>Local Component Identifier</sci:help>
								<sci:value>1</sci:value>
							</sci:arg>
						</sci:component>
					</sci:data>
					<sci:data object="SciTegic.EvaluateExpression.1">
						<sci:component name="Custom Manipulator (PilotScript)" version="2">
							<sci:arg name="Expression" type="ExpressionType" required="true" visibility="visible" multi="false" expanded="true" implbase="{0995D675-7EE2-432C-95DF-E91C14052B22}">
								<sci:help>Expression (or list of expressions separated by semi-colons) to evaluate.</sci:help>
								<sci:member>Initial Expression</sci:member>
								<sci:member>Final Expression</sci:member>
								<sci:member>Keep Calculated Properties</sci:member>
								<sci:value>
for #aa in 1 .. numvalues(@seqprops)
	LOOP
	Append (Amino_acid_sequence, property(&apos;AA_s_&apos; . #aa));
	Append (Amino_acid_number, #aa);
	Remove (&apos;AA_s_&apos; . #aa);
	Append (ST1, property(&apos;AA_1_&apos; . #aa));
	Remove (&apos;AA_1_&apos; . #aa);
	Append (ST2, property(&apos;AA_2_&apos; . #aa));
	Remove (&apos;AA_2_&apos; . #aa);
	Append (ST3, property(&apos;AA_3_&apos; . #aa));
	Remove (&apos;AA_3_&apos; . #aa);
	Append (ST4, property(&apos;AA_4_&apos; . #aa));
	Remove (&apos;AA_4_&apos; . #aa);
	Append (ST5, property(&apos;AA_5_&apos; . #aa));
	Remove (&apos;AA_5_&apos; . #aa);
	Append (ST6, property(&apos;AA_6_&apos; . #aa));
	Remove (&apos;AA_6_&apos; . #aa);
	Append (ST7, property(&apos;AA_7_&apos; . #aa));
	Remove (&apos;AA_7_&apos; . #aa);
	Append (ST8, property(&apos;AA_8_&apos; . #aa));
	Remove (&apos;AA_8_&apos; . #aa);
	Remove (&apos;AA_&apos; . #aa);
END LOOP;

/*
for #aa in 1 .. numvalues(@seqprops)
	LOOP
	
END LOOP;*/
	</sci:value>
							</sci:arg>
							<sci:arg name="Initial Expression" type="ExpressionType" required="false" visibility="visible" multi="false" implbase="{0995D675-7EE2-432C-95DF-E91C14052B22}">
								<sci:help>&lt;p&gt;
This expression is executed only the first time data passes into the component.
&lt;p/&gt; 
Since there is no data available at initialization time, only expressions referencing global properties are allowed.
&lt;/p&gt;</sci:help>
							</sci:arg>
							<sci:arg name="Final Expression" type="ExpressionType" required="false" visibility="visible" multi="false" implbase="{0995D675-7EE2-432C-95DF-E91C14052B22}">
								<sci:help>&lt;p&gt;
This expression is executed only at finalization (after the last data passes out of the component).
&lt;p/&gt; 
Since there is no data available at finalization time, only expressions referencing global properties are allowed.
&lt;/p&gt;</sci:help>
							</sci:arg>
							<sci:arg name="Keep Calculated Properties" type="BoolType" required="true" visibility="visible" multi="false" implbase="{0995D675-7EE2-432C-95DF-E91C14052B22}">
								<sci:help>Adds any properties calculated in this component to a data record&apos;s property list.</sci:help>
								<sci:legalval selected="true">True</sci:legalval>
								<sci:legalval>False</sci:legalval>
							</sci:arg>
							<sci:arg name="OnGeneralError" type="StringType" required="true" visibility="hidden" multi="false">
								<sci:help>When an recoverable error occurs during processing:  
  Halt: Terminate the execution of the network
  Fail: Continue execution of the network, passing data out the Fail(red) port
  Pass: Continue execution of the network, passing data out the Pass(green) port</sci:help>
								<sci:legalval selected="true">Halt</sci:legalval>
								<sci:legalval>Fail</sci:legalval>
								<sci:legalval>Pass</sci:legalval>
							</sci:arg>
							<sci:arg name="OnDataTypeError" type="StringType" required="true" visibility="hidden" multi="false">
								<sci:help>When an expected data type is not found during processing:  
  Halt: Terminate the execution of the network
  Fail: Continue execution of the network, passing data out the Fail(red) port
  Pass: Continue execution of the network, passing data out the Pass(green) port</sci:help>
								<sci:legalval selected="true">Halt</sci:legalval>
								<sci:legalval>Fail</sci:legalval>
								<sci:legalval>Pass</sci:legalval>
							</sci:arg>
							<sci:arg name="ComponentAttributes" type="StringType" required="false" visibility="hidden" multi="true">
								<sci:help>Component Attributes</sci:help>
								<sci:legalval selected="true">ComponentTakesInput</sci:legalval>
								<sci:legalval selected="true">ComponentReturnsPass</sci:legalval>
								<sci:legalval>ComponentReturnsFail</sci:legalval>
								<sci:legalval>ComponentRunsLocal</sci:legalval>
							</sci:arg>
							<sci:arg name="Do Screen" type="BoolType" required="false" visibility="nevershow" multi="false" implbase="{0995D675-7EE2-432C-95DF-E91C14052B22}">
								<sci:help>When TRUE, controls which exit port is used for
each data record by evaluating the final expression
(or only one) listed in the &quot;Expression&quot; parameter.
   -Pass (green) port when expression true
   -Fail (red) port when expression false</sci:help>
								<sci:legalval>True</sci:legalval>
								<sci:legalval selected="true">False</sci:legalval>
							</sci:arg>
							<sci:arg name="ExpressionVersion" type="LongType" required="false" visibility="nevershow" multi="false" implbase="{0995D675-7EE2-432C-95DF-E91C14052B22}">
								<sci:help>Version of expression parser to use.</sci:help>
								<sci:value>2</sci:value>
							</sci:arg>
							<sci:arg name="ComponentComment" type="StringType" required="false" visibility="nevershow" multi="false">
								<sci:help>Comment</sci:help>
								<sci:value>Processes commands expressed in PilotScript syntax to apply rapid
manipulations to data record properties. In this way, the component may be
customized to build a new, specialized data manipulation component.</sci:value>
							</sci:arg>
							<sci:arg name="Registrant" type="StringType" required="false" visibility="nevershow" multi="false">
								<sci:help>The user who registered this component.</sci:help>
								<sci:value>scitegic/core</sci:value>
							</sci:arg>
							<sci:arg name="RegistrationDate" type="StringType" required="false" visibility="nevershow" multi="false">
								<sci:help>The date this component was registered.</sci:help>
								<sci:value>Mon Apr 23 12:20:45 2007</sci:value>
							</sci:arg>
							<sci:arg name="ComponentUsage" type="StringType" required="false" visibility="nevershow" multi="false">
								<sci:help>Component Usage</sci:help>
								<sci:value>The &apos;Expression&apos;  is evaluated for each data record, and may alter and manipulate the properties of the data objects. The &apos;Initial expression&apos; is evaluated the first time data passes into the component and is typically used for initializing global variables. See the online documentation for full details of PilotScript expression syntax.

Input             - Data records
Output Pass  - All Data records</sci:value>
							</sci:arg>
							<sci:arg name="ComponentDisplayName" type="StringType" required="false" visibility="nevershow" multi="false">
								<sci:help>Display Name</sci:help>
								<sci:value>Merge properties into one and remove old ones</sci:value>
							</sci:arg>
							<sci:arg name="DerivedFrom" type="StringType" required="false" visibility="nevershow" multi="false">
								<sci:help>The component this component is based upon.</sci:help>
								<sci:value>Custom Manipulator (PilotScript)</sci:value>
							</sci:arg>
							<sci:arg name="ComponentRunTimeID" type="StringType" required="false" visibility="nevershow" multi="false">
								<sci:help>Component RunTimeID</sci:help>
								<sci:value>0:0:13:2</sci:value>
							</sci:arg>
							<sci:arg name="CustomErrorText" type="StringType" required="false" visibility="nevershow" multi="false">
								<sci:help>Custom Error Message</sci:help>
							</sci:arg>
							<sci:arg name="ComponentIcon" type="StringType" required="true" visibility="nevershow" multi="false">
								<sci:help>Component Icon</sci:help>
								<sci:value>EXPRESSIONNODE</sci:value>
							</sci:arg>
							<sci:arg name="ComponentDisabled" type="LongType" required="false" visibility="nevershow" multi="false">
								<sci:help>Disabled</sci:help>
								<sci:value>0</sci:value>
							</sci:arg>
							<sci:arg name="ComponentGUID" type="StringType" required="false" visibility="nevershow" multi="false">
								<sci:help>GUID</sci:help>
								<sci:value>{0995D675-7EE2-432C-95DF-E91C14052B22}</sci:value>
							</sci:arg>
							<sci:arg name="ComponentPoint" type="StringType" required="false" visibility="nevershow" multi="false">
								<sci:help>Component Point</sci:help>
								<sci:value>663 -50</sci:value>
							</sci:arg>
							<sci:arg name="ComponentHelp" type="StringType" required="false" visibility="nevershow" multi="true">
								<sci:help>Fancy Help</sci:help>
								<sci:value>100</sci:value>
								<sci:value>Applies a PilotScript expression to each data record
</sci:value>
								<sci:value>&lt;p&gt;PilotScript is the native scripting language in Pipeline Pilot.  It is based on PL/SQL and allows you to query or alter the properties on data records.  For example, the expression:

&lt;blockquote&gt;
&lt;code&gt;A := 10;&lt;/code&gt;
&lt;/blockquote&gt;
creates a property named &quot;A&quot; and sets the value to &quot;10&quot;.&lt;/p&gt;

&lt;p&gt;For each incoming data record the PilotScript statements in &lt;i&gt;Expression&lt;/i&gt; are evaluated.&lt;/p&gt;

&lt;p&gt;&lt;b&gt;Notes:&lt;/b&gt;
&lt;ul&gt;
&lt;li&gt;To initialize global variables such as counters, use &lt;i&gt;Initial Expression&lt;/i&gt;.&lt;/li&gt; 
&lt;li&gt;To clean up global variables or calculate final results use &lt;i&gt;Final Expression&lt;/i&gt;.&lt;/li&gt;
&lt;li&gt;Parameters on Custom Manipulators do not become global variables that can be accessed via &lt;i&gt;@ParameterName&lt;/i&gt; syntax and can only be accessed by token substitution via &lt;i&gt;$(ParameterName)&lt;/i&gt; syntax.&lt;/li&gt;
&lt;/ul&gt;

&lt;p&gt;&lt;b&gt;See Also:&lt;/b&gt;&lt;/p&gt;
&lt;ul&gt;
&lt;li&gt;For more information on PilotScript, see &lt;a href=&quot;javascript:DoLink(&apos;scihelpdocs/user/pscript/pscript_overview.htm&apos;)&quot;&gt;PilotScript Overview&lt;/a&gt;.&lt;/li&gt;
&lt;li&gt;To use PilotScript to filter data records use &lt;a href=&quot;javascript:DoLink(&apos;{DD58ECD1-516F-48FE-A5DB-8328AED680F2}&apos;)&quot;&gt;Custom Filter (PilotScript)&lt;/a&gt;.&lt;/li&gt;
&lt;/ul&gt;

</sci:value>
								<sci:value>Generic</sci:value>
								<sci:value/>
								<sci:value>Generic</sci:value>
								<sci:value/>
								<sci:value>None</sci:value>
								<sci:value/>
							</sci:arg>
							<sci:arg name="RegistrationVersion" type="StringType" required="false" visibility="nevershow" multi="false">
								<sci:help>The server version when this component was registered</sci:help>
								<sci:value>6.1.0.17</sci:value>
							</sci:arg>
							<sci:arg name="Component Sticky Notes" type="StringType" required="false" visibility="nevershow" multi="false">
								<sci:help>Component Sticky Notes</sci:help>
							</sci:arg>
							<sci:arg name="Component Path" type="StringType" required="false" visibility="nevershow" multi="false">
								<sci:help>Location of the component in the database</sci:help>
								<sci:value>Components\Generic\Manipulators\Custom Manipulator (PilotScript)</sci:value>
							</sci:arg>
							<sci:arg name="ComponentLocalID" type="LongType" required="false" visibility="nevershow" multi="false">
								<sci:help>Local Component Identifier</sci:help>
								<sci:value>2</sci:value>
							</sci:arg>
						</sci:component>
					</sci:data>
					<sci:connectid from="0" to="1" type="true"/>
					<sci:connectid from="1" to="2" type="true"/>
				</sci:protocol>
			</sci:data>
			<sci:data object="SciTegic.PropertyFunctions.1">
				<sci:component name="No-op" version="2">
					<sci:arg name="OnDataTypeError" type="StringType" required="true" visibility="hidden" multi="false">
						<sci:legalval selected="true">Halt</sci:legalval>
						<sci:legalval>Fail</sci:legalval>
						<sci:legalval>Pass</sci:legalval>
					</sci:arg>
					<sci:arg name="DataActionOnError" type="StringType" required="true" visibility="hidden" multi="false">
						<sci:help>When a General or DataType error occurs during processing:  
  LeaveData: The data is passed unalterd
  ClearData: The data is cleared before being passed (an empty data item)
  DeleteData: The data is deleted and not passed</sci:help>
						<sci:legalval selected="true">LeaveData</sci:legalval>
						<sci:legalval>ClearData</sci:legalval>
						<sci:legalval>DeleteData</sci:legalval>
					</sci:arg>
					<sci:arg name="ComponentAttributes" type="StringType" required="false" visibility="hidden" multi="true">
						<sci:help>Component Attributes</sci:help>
						<sci:legalval selected="true">ComponentTakesInput</sci:legalval>
						<sci:legalval selected="true">ComponentReturnsPass</sci:legalval>
						<sci:legalval>ComponentReturnsFail</sci:legalval>
						<sci:legalval>ComponentRunsLocal</sci:legalval>
					</sci:arg>
					<sci:arg name="OnGeneralError" type="StringType" required="true" visibility="hidden" multi="false">
						<sci:legalval selected="true">Halt</sci:legalval>
						<sci:legalval>Fail</sci:legalval>
						<sci:legalval>Pass</sci:legalval>
					</sci:arg>
					<sci:arg name="Action" type="StringType" required="true" visibility="nevershow" multi="false">
						<sci:help>the action to perform</sci:help>
						<sci:value>PassDataToPort</sci:value>
					</sci:arg>
					<sci:arg name="Port" type="LongType" required="true" visibility="nevershow" multi="false">
						<sci:help>the port to pass data to</sci:help>
						<sci:value>1</sci:value>
					</sci:arg>
					<sci:arg name="ComponentIcon" type="StringType" required="true" visibility="nevershow" multi="false">
						<sci:value>COMPONENTNODE</sci:value>
					</sci:arg>
					<sci:arg name="ComponentComment" type="StringType" required="false" visibility="nevershow" multi="false">
						<sci:help>Comment</sci:help>
						<sci:value>Passes all incoming records to the Pass port. Useful in subprotocols to capture the point of input. For example, to run an initialization pipeline before accepting input, use the No-Op component as the first component on the second pipeline.</sci:value>
					</sci:arg>
					<sci:arg name="Registrant" type="StringType" required="false" visibility="nevershow" multi="false">
						<sci:help>The user who registered this component.</sci:help>
						<sci:value>scitegic/core</sci:value>
					</sci:arg>
					<sci:arg name="RegistrationDate" type="StringType" required="false" visibility="nevershow" multi="false">
						<sci:help>The date this component was registered.</sci:help>
						<sci:value>Thu Sep 28 16:34:08 2006</sci:value>
					</sci:arg>
					<sci:arg name="ComponentUsage" type="StringType" required="false" visibility="nevershow" multi="false">
						<sci:help>Component Usage</sci:help>
						<sci:value>Pass all incoming records to pass port. Can be useful inside subprotocols with multiple input streams

Input             - Data records
Output Pass  - All Data records</sci:value>
					</sci:arg>
					<sci:arg name="ComponentDisplayName" type="StringType" required="false" visibility="nevershow" multi="false">
						<sci:value>No-op</sci:value>
					</sci:arg>
					<sci:arg name="DerivedFrom" type="StringType" required="false" visibility="nevershow" multi="false">
						<sci:help>The component this component is based upon.</sci:help>
						<sci:value>Evaluate Expression</sci:value>
					</sci:arg>
					<sci:arg name="ComponentDisabled" type="LongType" required="false" visibility="nevershow" multi="false">
						<sci:value>0</sci:value>
					</sci:arg>
					<sci:arg name="CustomErrorText" type="StringType" required="false" visibility="nevershow" multi="false"/>
					<sci:arg name="ComponentGUID" type="StringType" required="false" visibility="nevershow" multi="false">
						<sci:value>{6E468A38-A6F7-4371-B65B-501A3ED4C0D9}</sci:value>
					</sci:arg>
					<sci:arg name="ComponentPoint" type="StringType" required="false" visibility="nevershow" multi="false">
						<sci:value>1242 -1620</sci:value>
					</sci:arg>
					<sci:arg name="ComponentHelp" type="StringType" required="false" visibility="nevershow" multi="true">
						<sci:value>100</sci:value>
						<sci:value>Sends all incoming records out the Pass port unchanged</sci:value>
						<sci:value>&lt;p&gt;Useful in subprotocols to capture the point of input. For example, if you wish to perform two different sequences of operations on the same input data, use No-op as the first component of the subprotocol and connect both pipes to the No-op output port.&lt;/p&gt;

&lt;p&gt;You can also use this component to simplify the layout for complex protocols. For example, if you have three Reader components that need to be connected to three Viewer components, placing a No-op in the middle reduces the number of required connections and clarifies the logic.&lt;/p&gt;
</sci:value>
						<sci:value>Generic</sci:value>
						<sci:value/>
						<sci:value>Generic</sci:value>
						<sci:value/>
						<sci:value>None</sci:value>
						<sci:value/>
					</sci:arg>
					<sci:arg name="RegistrationVersion" type="StringType" required="false" visibility="nevershow" multi="false">
						<sci:help>The server version when this component was registered</sci:help>
						<sci:value>6.0.1.1</sci:value>
					</sci:arg>
					<sci:arg name="Component Sticky Notes" type="StringType" required="false" visibility="nevershow" multi="false"/>
					<sci:arg name="ComponentLocalID" type="LongType" required="false" visibility="nevershow" multi="false">
						<sci:help>Local Component Identifier</sci:help>
						<sci:value>18</sci:value>
					</sci:arg>
					<sci:arg name="Component Path" type="StringType" required="false" visibility="nevershow" multi="false">
						<sci:value>Components\Data Access and Manipulation\Utilities\Subprotocol Utilities\No-op</sci:value>
					</sci:arg>
				</sci:component>
			</sci:data>
			<sci:data object="SciTegic.EvaluateExpression.1">
				<sci:component name="Custom Filter (PilotScript)" version="2">
					<sci:arg name="Expression" type="ExpressionType" required="true" visibility="visible" multi="false" implbase="{DD58ECD1-516F-48FE-A5DB-8328AED680F2}">
						<sci:help>The PilotScript expression used to filter the data.</sci:help>
						<sci:member>Initial Expression</sci:member>
						<sci:member>Final Expression</sci:member>
						<sci:member>Keep Calculated Properties</sci:member>
						<sci:value>Type = &apos;T_Scale&apos; ;</sci:value>
					</sci:arg>
					<sci:arg name="Initial Expression" type="ExpressionType" required="false" visibility="visible" multi="false" implbase="{DD58ECD1-516F-48FE-A5DB-8328AED680F2}">
						<sci:help>&lt;p&gt;
An expression evaluated only when the component
is first initialized (when the first data record enters).
&lt;p/&gt;
Since there is no data available at initialization time, only expressions referencing global properties are allowed.
&lt;/p&gt;</sci:help>
					</sci:arg>
					<sci:arg name="Final Expression" type="ExpressionType" required="false" visibility="visible" multi="false" implbase="{DD58ECD1-516F-48FE-A5DB-8328AED680F2}">
						<sci:help>&lt;p&gt;
An expression evaluated only when the
component is finalized (once the last data
record has passed).
&lt;p/&gt;
Since there is no data available at finalization time, only expressions referencing global properties are allowed.
&lt;/p&gt;</sci:help>
					</sci:arg>
					<sci:arg name="Keep Calculated Properties" type="BoolType" required="true" visibility="visible" multi="false" implbase="{DD58ECD1-516F-48FE-A5DB-8328AED680F2}">
						<sci:help>Allows any properties that were calculated in
&quot;Expression&quot; to be included with the exiting
record.
Otherwise, these properties are removed after
the evaluation is complete.</sci:help>
						<sci:legalval>True</sci:legalval>
						<sci:legalval selected="true">False</sci:legalval>
					</sci:arg>
					<sci:arg name="OnGeneralError" type="StringType" required="true" visibility="hidden" multi="false">
						<sci:legalval selected="true">Halt</sci:legalval>
						<sci:legalval>Fail</sci:legalval>
						<sci:legalval>Pass</sci:legalval>
					</sci:arg>
					<sci:arg name="OnDataTypeError" type="StringType" required="true" visibility="hidden" multi="false">
						<sci:legalval selected="true">Halt</sci:legalval>
						<sci:legalval>Fail</sci:legalval>
						<sci:legalval>Pass</sci:legalval>
					</sci:arg>
					<sci:arg name="ComponentAttributes" type="StringType" required="false" visibility="hidden" multi="true">
						<sci:help>Component Attributes</sci:help>
						<sci:legalval selected="true">ComponentTakesInput</sci:legalval>
						<sci:legalval selected="true">ComponentReturnsPass</sci:legalval>
						<sci:legalval>ComponentReturnsFail</sci:legalval>
						<sci:legalval>ComponentRunsLocal</sci:legalval>
					</sci:arg>
					<sci:arg name="ExpressionVersion" type="LongType" required="false" visibility="nevershow" multi="false" implbase="{DD58ECD1-516F-48FE-A5DB-8328AED680F2}">
						<sci:help>Version of expression parser to use.</sci:help>
						<sci:value>2</sci:value>
					</sci:arg>
					<sci:arg name="ComponentComment" type="StringType" required="false" visibility="nevershow" multi="false">
						<sci:help>Comment</sci:help>
						<sci:value>Allows you to filter using the result from a PilotScript expression. The expression you specify is evaluated for each incoming data record, and is evaluated to a True or False value. If multiple statements are present, then the value of the last statement is used.</sci:value>
					</sci:arg>
					<sci:arg name="Registrant" type="StringType" required="false" visibility="nevershow" multi="false">
						<sci:help>The user who registered this component.</sci:help>
						<sci:value>scitegic/core</sci:value>
					</sci:arg>
					<sci:arg name="RegistrationDate" type="StringType" required="false" visibility="nevershow" multi="false">
						<sci:help>The date this component was registered.</sci:help>
						<sci:value>Mon Apr 23 12:21:34 2007</sci:value>
					</sci:arg>
					<sci:arg name="ComponentUsage" type="StringType" required="false" visibility="nevershow" multi="false">
						<sci:help>Component Usage</sci:help>
						<sci:value>The &apos;Expression&apos; is evaluated for each incoming data record.  The last statement in the expression evaluates to a boolean value  (true/false or nonzero/zero) and determines the fate of the data record:  Records which evaluate to &apos;true&apos; are passed out the Pass port; those which evaluate to &apos;false&apos; are passed out the &apos;Fail&apos; port.

Input             - Data records
Output Pass  - Data records which evaluate &apos;true&apos;
Output Fail    - Data records which evaluate &apos;false&apos;</sci:value>
					</sci:arg>
					<sci:arg name="ComponentDisplayName" type="StringType" required="false" visibility="nevershow" multi="false">
						<sci:value>Custom Filter (PilotScript)</sci:value>
					</sci:arg>
					<sci:arg name="CustomErrorText" type="StringType" required="false" visibility="nevershow" multi="false"/>
					<sci:arg name="ComponentIcon" type="StringType" required="true" visibility="nevershow" multi="false">
						<sci:value>FILTERNODE</sci:value>
					</sci:arg>
					<sci:arg name="DerivedFrom" type="StringType" required="false" visibility="nevershow" multi="false">
						<sci:help>The component this component is based upon.</sci:help>
						<sci:value>Custom Filter (PilotScript)</sci:value>
					</sci:arg>
					<sci:arg name="ComponentDisabled" type="LongType" required="false" visibility="nevershow" multi="false">
						<sci:value>0</sci:value>
					</sci:arg>
					<sci:arg name="ComponentGUID" type="StringType" required="false" visibility="nevershow" multi="false">
						<sci:value>{DD58ECD1-516F-48FE-A5DB-8328AED680F2}</sci:value>
					</sci:arg>
					<sci:arg name="ComponentPoint" type="StringType" required="false" visibility="nevershow" multi="false">
						<sci:value>1530 -1620</sci:value>
					</sci:arg>
					<sci:arg name="ComponentHelp" type="StringType" required="false" visibility="nevershow" multi="true">
						<sci:value>100</sci:value>
						<sci:value>Passes data records for which a PilotScript expression evaluates to True

</sci:value>
						<sci:value>&lt;p&gt;For each incoming data record, the PilotScript statements in &lt;i&gt;Expression&lt;/i&gt; are evaluated. If the last statement in the expression evaluates to True or non-zero, the record is sent out the Pass port. Otherwise it is sent out the Fail port.&lt;/p&gt;
&lt;p&gt;&lt;b&gt;Notes:&lt;/b&gt;
&lt;ul&gt;
&lt;li&gt;To initialize global variables such as counters, use &lt;i&gt;Initial Expression&lt;/i&gt;.&lt;/li&gt; 
&lt;li&gt;To clean up global variables or calculate final results use &lt;i&gt;Final Expression&lt;/i&gt;.&lt;/li&gt;
&lt;li&gt;Parameters on Custom Manipulators do not become global variables that can be accessed via &lt;i&gt;@ParameterName&lt;/i&gt; syntax and can only be accessed by token substitution via &lt;i&gt;$(ParameterName)&lt;/i&gt; syntax.&lt;/li&gt;
&lt;/ul&gt;
&lt;/ul&gt;
</sci:value>
						<sci:value>Generic</sci:value>
						<sci:value/>
						<sci:value>Generic</sci:value>
						<sci:value>Data records for which the final expression in the PilotScript evaluates to True or non-zero</sci:value>
						<sci:value>Generic</sci:value>
						<sci:value>Data records for which the final expression in the PilotScript evaluates to False or zero</sci:value>
					</sci:arg>
					<sci:arg name="Component Sticky Notes" type="StringType" required="false" visibility="nevershow" multi="false"/>
					<sci:arg name="ComponentLocalID" type="LongType" required="false" visibility="nevershow" multi="false">
						<sci:help>Local Component Identifier</sci:help>
						<sci:value>19</sci:value>
					</sci:arg>
					<sci:arg name="Component Path" type="StringType" required="false" visibility="nevershow" multi="false">
						<sci:value>Components\Data Access and Manipulation\Filters\Custom Filter (PilotScript)</sci:value>
					</sci:arg>
				</sci:component>
				<sci:proplist>
					<sci:propval name="RegistrationVersion">6.1.0.17</sci:propval>
				</sci:proplist>
			</sci:data>
			<sci:data object="SciTegic.Protocol.1">
				<sci:component name="Subprotocol" version="2">
					<sci:arg name="Tempfiles" type="StringType" required="false" visibility="visible" multi="false" uimpl="true">
						<sci:help>&lt;/p&gt;A comma delimited list of global properties, each of which will automatically hold the name of a file in the job&apos;s temporary folder, whose name is guaranteed to be unique.&lt;p/&gt;For each global name, an additional global is created (with the suffix &lt;i&gt;_Filename&lt;/i&gt;) that hold just the leaf file name of the temporary file.&lt;p/&gt;</sci:help>
					</sci:arg>
					<sci:arg name="DeclareLocal" type="StringType" required="false" visibility="visible" multi="false" uimpl="true">
						<sci:help>&lt;p&gt;Lists a set of properties (without the @) to create on the global property list for this subprotocol. Such properties can only be accessed within the scope of this subprotocol and its descendent subprotocols.&lt;p/&gt;Any global property not declared in this way is created on the top level global property list and is accessible from all protocols, but may collide with another property of the same name.&lt;p/&gt;Scoping global properties to the subprotocol where they are used is highly recommended.&lt;/p&gt;</sci:help>
					</sci:arg>
					<sci:arg name="RunToCompletion" type="BoolType" required="false" visibility="visible" multi="false" uimpl="true">
						<sci:help>When RunToCompletion is set to True, the subprotocol is re-initialized and executed in its entirety for each record it processes.</sci:help>
						<sci:legalval>True</sci:legalval>
						<sci:legalval selected="true">False</sci:legalval>
					</sci:arg>
					<sci:arg name="Parallel Processing Options" type="BoolType" required="false" visibility="visible" multi="false" uimpl="true">
						<sci:help>&lt;p&gt;&lt;b&gt;Note:&lt;/b&gt; This is a prototype feature, which we are making available
because we feel it is a useful technique to improve data throughput speeds in many situations. In particular, it can help to optimize resource use on multi-CPU and multi-core machines and on server clusters.
We welcome your feedback on scenarios where it works well, scenarios where it does not, and any other opinions you have about this utility.
&lt;/p&gt;&lt;hr/&gt;&lt;p&gt;
When set to True, this set of options allow the subprotocol to execute in parallel on one or more independent Pipeline Pilot servers, running local or remote.  Additional parameters control the number of data records to send in each process batch, the list of Pipeline Pilot servers to use, the number of protocol processes that can be executed on each server, and whether to preserve the order of the processed data records.
&lt;/p&gt;&lt;p&gt;
Use this option judiciously, since it will not increase throughput in all circumstances. In general, it will yield improved performance when the parallelization benefits outweigh the data transfer overhead for the specified batch size.
&lt;/p&gt;&lt;p&gt;
For more information on the parallel subprotocol options, see &lt;a href=&quot;javascript:DoLink(&apos;scihelpdocs/user/subprots/subprot_parallel_processing.htm&apos;)&quot;&gt;Parallel Processing Subprotocols&lt;/a&gt;.
&lt;/p&gt;
</sci:help>
						<sci:member>Parallel Processing Options Batch Size</sci:member>
						<sci:member>Parallel Processing Options Server</sci:member>
						<sci:member>Parallel Processing Options Preserve Order</sci:member>
						<sci:legalval>True</sci:legalval>
						<sci:legalval selected="true">False</sci:legalval>
					</sci:arg>
					<sci:arg name="Parallel Processing Options Batch Size" type="LongType" required="true" visibility="visible" multi="false" uimpl="true">
						<sci:help>The number of records to send to the remote server(s) for each subprotocol execution.  In general, performance is optimized when the amount of time required to process each batch is at least 10 seconds (note that this can vary depending on the characteristics of the remote server&apos;s hardware)</sci:help>
						<sci:enabledscript>SetDisabledDetails(&quot;This parameter is only applicable if &apos;Parallel Processing Options&apos; is &apos;True&apos;&quot;);
Parameter(&apos;Parallel Processing Options&apos;);</sci:enabledscript>
						<sci:value>25</sci:value>
					</sci:arg>
					<sci:arg name="Parallel Processing Options Server" type="StringType" required="false" visibility="visible" multi="true" expanded="true" legalvalsenforced="false" uimpl="true">
						<sci:help>&lt;p&gt;
Comma separated list of Pipeline Pilot servers on which to execute the parallel subprotocol.  The server names should be in the same format as the Pipeline Pilot Client&apos;s change server dialog (server-name:port-number).
&lt;/p&gt;&lt;p&gt;
Specifying &lt;b&gt;localhost&lt;/b&gt; as a server will cause the subprotocol to use its own Pipeline Pilot server.  This can be helpful on multi-CPU/multi-core systems (where the subprotocol jobs are spawned on the same machine) and Pipeline Pilot Linux clusters (where &apos;localhost&apos; requests spawning the subprotocol jobs on the same cluster).
&lt;/p&gt;</sci:help>
						<sci:member>Parallel Processing Options Server Processes</sci:member>
						<sci:validscript>SetInvalidDetails(&apos;This parameter is required.&apos;);
Parameter() ne &apos;&apos;;</sci:validscript>
						<sci:enabledscript>SetDisabledDetails(&quot;This parameter is only applicable if &apos;Parallel Processing Options&apos; is &apos;True&apos;&quot;);
Parameter(&apos;Parallel Processing Options&apos;);</sci:enabledscript>
					</sci:arg>
					<sci:arg name="Parallel Processing Options Server Processes" type="StringType" required="false" visibility="visible" multi="false" uimpl="true">
						<sci:help>Comma separated list of maximum number of batches that can be simultaneously executed on each remote server.  The number of entries in this parameter must equal the number of servers. If &apos;*&apos; is specified as the number of processes, then that server will only launch as many batches as the administrator of the remote server has permitted.</sci:help>
						<sci:validscript>/* Server Processes must have the same number of comma separated entries as the Server parameter and must have a value*/
#processes := parameter();
expand(&apos;,&apos;, #processes);
#servers := parameter(&apos;Parallel Processing Options Server&apos;);
expand(&apos;,&apos;, #servers);

if (numvalues(#processes) == 0) then
	SetInvalidDetails(&apos;This parameter is required.&apos;);
else
	SetInvalidDetails(&apos;The number of server processes (&apos; . numvalues(#processes) . &apos;) must equal the number of servers (&apos; . numvalues(#servers) . &apos;).&apos;);
end if;
numvalues(#processes) &gt; 0 and numvalues(#processes) == numvalues(#servers);</sci:validscript>
						<sci:enabledscript>SetDisabledDetails(&quot;This parameter is only applicable if &apos;Parallel Processing Options&apos; is &apos;True&apos;&quot;);
Parameter(&apos;Parallel Processing Options&apos;);</sci:enabledscript>
					</sci:arg>
					<sci:arg name="Parallel Processing Options Preserve Order" type="BoolType" required="false" visibility="visible" multi="false" uimpl="true">
						<sci:help>Whether to preserve the order of the data as it enters and leaves the remote subprotocol.</sci:help>
						<sci:enabledscript>SetDisabledDetails(&quot;This parameter is only applicable if &apos;Parallel Processing Options&apos; is &apos;True&apos;&quot;);
Parameter(&apos;Parallel Processing Options&apos;);</sci:enabledscript>
						<sci:legalval selected="true">True</sci:legalval>
						<sci:legalval>False</sci:legalval>
					</sci:arg>
					<sci:arg name="OnGeneralError" type="StringType" required="true" visibility="hidden" multi="false">
						<sci:legalval selected="true">Halt</sci:legalval>
						<sci:legalval>Fail</sci:legalval>
						<sci:legalval>Pass</sci:legalval>
					</sci:arg>
					<sci:arg name="OnDataTypeError" type="StringType" required="true" visibility="hidden" multi="false">
						<sci:legalval selected="true">Halt</sci:legalval>
						<sci:legalval>Fail</sci:legalval>
						<sci:legalval>Pass</sci:legalval>
					</sci:arg>
					<sci:arg name="ComponentAttributes" type="StringType" required="false" visibility="hidden" multi="true">
						<sci:help>Component Attributes</sci:help>
						<sci:legalval selected="true">ComponentTakesInput</sci:legalval>
						<sci:legalval selected="true">ComponentReturnsPass</sci:legalval>
						<sci:legalval>ComponentReturnsFail</sci:legalval>
						<sci:legalval>ComponentRunsLocal</sci:legalval>
					</sci:arg>
					<sci:arg name="ComponentComment" type="StringType" required="false" visibility="nevershow" multi="false">
						<sci:help>Component Comment</sci:help>
						<sci:value>Defines a subprotocol in a pipeline. When you are creating a pipeline that requires a subprotocol as a component, drag this component into the pipeline, open it, and add components to it.</sci:value>
					</sci:arg>
					<sci:arg name="ComponentUsage" type="StringType" required="false" visibility="nevershow" multi="false">
						<sci:help>Component Usage</sci:help>
						<sci:value>When you are creating a pipeline which requires a subprotocol as 
a component, you can drag this SubProtocol component into the 
pipeline, open it, and add components into it.</sci:value>
					</sci:arg>
					<sci:arg name="ComponentDisplayName" type="StringType" required="false" visibility="nevershow" multi="false">
						<sci:value>T_Scale_Integers</sci:value>
					</sci:arg>
					<sci:arg name="ProtocolAutoLayout" type="BoolType" required="false" visibility="nevershow" multi="false">
						<sci:help>Protocol AutoLayout</sci:help>
						<sci:value>1</sci:value>
					</sci:arg>
					<sci:arg name="ProtocolShowComment" type="BoolType" required="false" visibility="nevershow" multi="false">
						<sci:help>Protocol ShowComment</sci:help>
						<sci:value>true</sci:value>
					</sci:arg>
					<sci:arg name="ProtocolComment" type="StringType" required="false" visibility="nevershow" multi="false">
						<sci:help>Add Protocol Comment Here</sci:help>
						<sci:value>Add Protocol Comment Here</sci:value>
					</sci:arg>
					<sci:arg name="ComponentDisabled" type="LongType" required="false" visibility="nevershow" multi="false">
						<sci:value>0</sci:value>
					</sci:arg>
					<sci:arg name="CustomErrorText" type="StringType" required="false" visibility="nevershow" multi="false"/>
					<sci:arg name="ComponentIcon" type="StringType" required="true" visibility="nevershow" multi="false">
						<sci:value>EXPRESSIONNODE</sci:value>
					</sci:arg>
					<sci:arg name="ComponentRevision" type="LongType" required="true" visibility="nevershow" multi="false">
						<sci:help>Component Revision</sci:help>
						<sci:value>100</sci:value>
					</sci:arg>
					<sci:arg name="DerivedFrom" type="StringType" required="false" visibility="nevershow" multi="false">
						<sci:help>The component this component is based upon.</sci:help>
						<sci:value>SubProtocol</sci:value>
					</sci:arg>
					<sci:arg name="ComponentGUID" type="StringType" required="false" visibility="nevershow" multi="false">
						<sci:value>{17001C74-63CE-4B4B-B37C-F0EAA19CE4AA}</sci:value>
					</sci:arg>
					<sci:arg name="ComponentPoint" type="StringType" required="false" visibility="nevershow" multi="false">
						<sci:value>1818 -1620</sci:value>
					</sci:arg>
					<sci:arg name="ByReference" type="BoolType" required="false" visibility="nevershow" multi="false">
						<sci:help>By Ref</sci:help>
						<sci:value>0</sci:value>
					</sci:arg>
					<sci:arg name="ComponentHelp" type="StringType" required="false" visibility="nevershow" multi="true">
						<sci:value>100</sci:value>
						<sci:value>Builds subprotocols in Pipeline Pilot.</sci:value>
						<sci:value>&lt;p&gt;
Use a subprotocol to collapse one or more components into a single item. Open a subprotocol to view or edit its contents. 
&lt;/p&gt;&lt;p&gt;
To define input and output ports, display icon, and parameter settings, right-click and select Edit. You can save subprotocols and reuse them. For more information, see the User Guide help for &lt;a href=&quot;javascript:DoLink(&apos;scihelpdocs/user/subprots/subprot_overview.htm&apos;)&quot;&gt;Subprotocols Overview&lt;/a&gt;.
&lt;/p&gt;&lt;p&gt;
For more information on the parallel subprotocol options, see &lt;a href=&quot;javascript:DoLink(&apos;scihelpdocs/user/subprots/subprot_parallel_processing.htm&apos;)&quot;&gt;Parallel Processing Subprotocols&lt;/a&gt;.
&lt;/p&gt;&lt;p&gt;
Tip: Any component can be made into a shortcut, so that the latest version is always used. For more information, see &lt;a href=&quot;javascript:DoLink(&apos;scihelpdocs/user/subprots/shortcuts.htm&apos;)&quot;&gt;Creating Shortcuts&lt;/a&gt;.
&lt;/p&gt;</sci:value>
						<sci:value>Generic</sci:value>
						<sci:value/>
						<sci:value>Generic</sci:value>
						<sci:value>Records passing out of any unconnected pass ports of components inside the subprotocol</sci:value>
						<sci:value>None</sci:value>
						<sci:value>Records passing out of any unconnected fail ports of components inside the subprotocol</sci:value>
					</sci:arg>
					<sci:arg name="RegistrationVersion" type="StringType" required="false" visibility="nevershow" multi="false">
						<sci:help>The server version when this component was registered</sci:help>
						<sci:value>6.1.0.21</sci:value>
					</sci:arg>
					<sci:arg name="Component Sticky Notes" type="StringType" required="false" visibility="nevershow" multi="false"/>
					<sci:arg name="Protocol Sticky Notes" type="StringType" required="false" visibility="nevershow" multi="false">
						<sci:help>Protocol Sticky Notes</sci:help>
					</sci:arg>
					<sci:arg name="ProtocolScale2" type="LongType" required="false" visibility="nevershow" multi="false">
						<sci:help>Protocol Scale</sci:help>
						<sci:value>100</sci:value>
					</sci:arg>
					<sci:arg name="Protocol Options" type="StringType" required="false" visibility="nevershow" multi="false">
						<sci:help>Protocol Options</sci:help>
						<sci:legalval>Make Shortcut by Default</sci:legalval>
						<sci:legalval>Owner Access Only</sci:legalval>
					</sci:arg>
					<sci:arg name="Registrant" type="StringType" required="false" visibility="nevershow" multi="false">
						<sci:help>The user who registered this component.</sci:help>
						<sci:value>scitegic/core</sci:value>
					</sci:arg>
					<sci:arg name="RegistrationDate" type="StringType" required="false" visibility="nevershow" multi="false">
						<sci:help>The date this component was registered.</sci:help>
						<sci:value>Tue May 01 14:06:30 2007</sci:value>
					</sci:arg>
					<sci:arg name="ComponentLocalID" type="LongType" required="false" visibility="nevershow" multi="false">
						<sci:help>Local Component Identifier</sci:help>
						<sci:value>20</sci:value>
					</sci:arg>
					<sci:arg name="Component Path" type="StringType" required="false" visibility="nevershow" multi="false">
						<sci:value>Components\Data Access and Manipulation\Utilities\Subprotocol Utilities\Subprotocol</sci:value>
					</sci:arg>
				</sci:component>
				<sci:protocol>
					<sci:data object="SciTegic.PropertyFunctions.1">
						<sci:component name="No-op" version="2">
							<sci:arg name="OnDataTypeError" type="StringType" required="true" visibility="hidden" multi="false">
								<sci:help>When an expected data type is not found during processing:  
  Halt: Terminate the execution of the network
  Fail: Continue execution of the network, passing data out the Fail(red) port
  Pass: Continue execution of the network, passing data out the Pass(green) port</sci:help>
								<sci:legalval selected="true">Halt</sci:legalval>
								<sci:legalval>Fail</sci:legalval>
								<sci:legalval>Pass</sci:legalval>
							</sci:arg>
							<sci:arg name="DataActionOnError" type="StringType" required="true" visibility="hidden" multi="false">
								<sci:help>When a General or DataType error occurs during processing:  
  LeaveData: The data is passed unalterd
  ClearData: The data is cleared before being passed (an empty data item)
  DeleteData: The data is deleted and not passed</sci:help>
								<sci:legalval selected="true">LeaveData</sci:legalval>
								<sci:legalval>ClearData</sci:legalval>
								<sci:legalval>DeleteData</sci:legalval>
							</sci:arg>
							<sci:arg name="ComponentAttributes" type="StringType" required="false" visibility="hidden" multi="true">
								<sci:help>Component Attributes</sci:help>
								<sci:legalval selected="true">ComponentTakesInput</sci:legalval>
								<sci:legalval selected="true">ComponentReturnsPass</sci:legalval>
								<sci:legalval>ComponentReturnsFail</sci:legalval>
								<sci:legalval>ComponentRunsLocal</sci:legalval>
							</sci:arg>
							<sci:arg name="OnGeneralError" type="StringType" required="true" visibility="hidden" multi="false">
								<sci:help>When an recoverable error occurs during processing:  
  Halt: Terminate the execution of the network
  Fail: Continue execution of the network, passing data out the Fail(red) port
  Pass: Continue execution of the network, passing data out the Pass(green) port</sci:help>
								<sci:legalval selected="true">Halt</sci:legalval>
								<sci:legalval>Fail</sci:legalval>
								<sci:legalval>Pass</sci:legalval>
							</sci:arg>
							<sci:arg name="Action" type="StringType" required="true" visibility="nevershow" multi="false">
								<sci:help>the action to perform</sci:help>
								<sci:value>PassDataToPort</sci:value>
							</sci:arg>
							<sci:arg name="Port" type="LongType" required="true" visibility="nevershow" multi="false">
								<sci:help>the port to pass data to</sci:help>
								<sci:value>1</sci:value>
							</sci:arg>
							<sci:arg name="ComponentIcon" type="StringType" required="true" visibility="nevershow" multi="false">
								<sci:help>Sets the Components Icon</sci:help>
								<sci:value>COMPONENTNODE</sci:value>
							</sci:arg>
							<sci:arg name="ComponentComment" type="StringType" required="false" visibility="nevershow" multi="false">
								<sci:help>Comment</sci:help>
								<sci:value>Passes all incoming records to the Pass port. Useful in subprotocols to capture the point of input. For example, to run an initialization pipeline before accepting input, use the No-Op component as the first component on the second pipeline.</sci:value>
							</sci:arg>
							<sci:arg name="Registrant" type="StringType" required="false" visibility="nevershow" multi="false">
								<sci:help>The user who registered this component.</sci:help>
								<sci:value>scitegic/core</sci:value>
							</sci:arg>
							<sci:arg name="RegistrationDate" type="StringType" required="false" visibility="nevershow" multi="false">
								<sci:help>The date this component was registered.</sci:help>
								<sci:value>Thu Sep 28 16:34:08 2006</sci:value>
							</sci:arg>
							<sci:arg name="ComponentUsage" type="StringType" required="false" visibility="nevershow" multi="false">
								<sci:help>Component Usage</sci:help>
								<sci:value>Pass all incoming records to pass port. Can be useful inside subprotocols with multiple input streams

Input             - Data records
Output Pass  - All Data records</sci:value>
							</sci:arg>
							<sci:arg name="ComponentDisplayName" type="StringType" required="false" visibility="nevershow" multi="false">
								<sci:help>Display Name</sci:help>
								<sci:value>Branch</sci:value>
							</sci:arg>
							<sci:arg name="DerivedFrom" type="StringType" required="false" visibility="nevershow" multi="false">
								<sci:help>The component this component is based upon.</sci:help>
								<sci:value>Evaluate Expression</sci:value>
							</sci:arg>
							<sci:arg name="ComponentRunTimeID" type="StringType" required="false" visibility="nevershow" multi="false">
								<sci:help>Component RunTimeID</sci:help>
								<sci:value>0:0:20:0</sci:value>
							</sci:arg>
							<sci:arg name="ComponentDisabled" type="LongType" required="false" visibility="nevershow" multi="false">
								<sci:help>Disabled</sci:help>
								<sci:value>0</sci:value>
							</sci:arg>
							<sci:arg name="CustomErrorText" type="StringType" required="false" visibility="nevershow" multi="false">
								<sci:help>CustomErrorText</sci:help>
							</sci:arg>
							<sci:arg name="ComponentGUID" type="StringType" required="false" visibility="nevershow" multi="false">
								<sci:help>GUID</sci:help>
								<sci:value>{6E468A38-A6F7-4371-B65B-501A3ED4C0D9}</sci:value>
							</sci:arg>
							<sci:arg name="ComponentPoint" type="StringType" required="false" visibility="nevershow" multi="false">
								<sci:help>Component Point</sci:help>
								<sci:value>88 -50</sci:value>
							</sci:arg>
							<sci:arg name="ComponentHelp" type="StringType" required="false" visibility="nevershow" multi="true">
								<sci:help>Fancy Help</sci:help>
								<sci:value>100</sci:value>
								<sci:value>Sends all incoming records out the Pass port unchanged</sci:value>
								<sci:value>&lt;p&gt;Useful in subprotocols to capture the point of input. For example, if you wish to perform two different sequences of operations on the same input data, use No-op as the first component of the subprotocol and connect both pipes to the No-op output port.&lt;/p&gt;

&lt;p&gt;You can also use this component to simplify the layout for complex protocols. For example, if you have three Reader components that need to be connected to three Viewer components, placing a No-op in the middle reduces the number of required connections and clarifies the logic.&lt;/p&gt;
</sci:value>
								<sci:value>Generic</sci:value>
								<sci:value/>
								<sci:value>Generic</sci:value>
								<sci:value/>
								<sci:value>None</sci:value>
								<sci:value/>
							</sci:arg>
							<sci:arg name="RegistrationVersion" type="StringType" required="false" visibility="nevershow" multi="false">
								<sci:help>The server version when this component was registered</sci:help>
								<sci:value>6.0.1.1</sci:value>
							</sci:arg>
							<sci:arg name="Component Sticky Notes" type="StringType" required="false" visibility="nevershow" multi="false">
								<sci:help>Component Sticky Notes</sci:help>
							</sci:arg>
							<sci:arg name="Component Path" type="StringType" required="false" visibility="nevershow" multi="false">
								<sci:help>Location of the component in the database</sci:help>
								<sci:value>Components\Generic\Utilities\SubProtocol Utilities\No-op</sci:value>
							</sci:arg>
							<sci:arg name="ComponentLocalID" type="LongType" required="false" visibility="nevershow" multi="false">
								<sci:help>Local Component Identifier</sci:help>
								<sci:value>0</sci:value>
							</sci:arg>
						</sci:component>
					</sci:data>
					<sci:data object="SciTegic.EvaluateExpression.1">
						<sci:component name="Custom Manipulator (PilotScript)" version="2">
							<sci:arg name="Expression" type="ExpressionType" required="true" visibility="visible" multi="false" expanded="true" implbase="{0995D675-7EE2-432C-95DF-E91C14052B22}">
								<sci:help>Expression (or list of expressions separated by semi-colons) to evaluate.</sci:help>
								<sci:member>Initial Expression</sci:member>
								<sci:member>Final Expression</sci:member>
								<sci:member>Keep Calculated Properties</sci:member>
								<sci:value>@seqprops := RPROPERTYNAMES(&apos;^AA_.*&apos;);


for #aa in 1 .. numvalues(@seqprops)
LOOP	
IF property(&quot;AA_&quot; . #aa ) = &quot;L&quot;
		THEN property(&quot;AA_1_&quot; . #aa ) := &quot;-4.38&quot;;
				 property(&quot;AA_2_&quot; . #aa ) := &quot;0.28&quot;;
				 property(&quot;AA_3_&quot; . #aa ) := &quot;-0.49&quot;;
				 property(&quot;AA_4_&quot; . #aa ) := &quot;1.45&quot;;
				 property(&quot;AA_5_&quot; . #aa ) := &quot;0.02&quot;;
	ELSIF 
		property(&quot;AA_&quot; . #aa ) = &quot;I&quot;
		THEN property(&quot;AA_1_&quot; . #aa ) := &quot;-4.25&quot;;
				 property(&quot;AA_2_&quot; . #aa ) := &quot;-0.28&quot;;
				 property(&quot;AA_3_&quot; . #aa ) := &quot;-0.15&quot;;
				 property(&quot;AA_4_&quot; . #aa ) := &quot;1.40&quot;;
				 property(&quot;AA_5_&quot; . #aa ) := &quot;-0.21&quot;;
	ELSIF
		property(&quot;AA_&quot; . #aa ) = &quot;E&quot;
		THEN property(&quot;AA_1_&quot; . #aa ) := &quot;-3.03&quot;;
				 property(&quot;AA_2_&quot; . #aa ) := &quot;1.82&quot;;
				 property(&quot;AA_3_&quot; . #aa ) := &quot;0.51&quot;;
				 property(&quot;AA_4_&quot; . #aa ) := &quot;-0.58&quot;;
				 property(&quot;AA_5_&quot; . #aa ) := &quot;0.43&quot;;
	ELSIF
		property(&quot;AA_&quot; . #aa ) = &quot;K&quot;
		THEN property(&quot;AA_1_&quot; . #aa ) := &quot;-2.59&quot;;
				 property(&quot;AA_2_&quot; . #aa ) := &quot;2.34&quot;;
				 property(&quot;AA_3_&quot; . #aa ) := &quot;-1.69&quot;;
				 property(&quot;AA_4_&quot; . #aa ) := &quot;0.41&quot;;
				 property(&quot;AA_5_&quot; . #aa ) := &quot;-0.21&quot;; 
	ELSIF
		property(&quot;AA_&quot; . #aa ) = &quot;N&quot;
		THEN property(&quot;AA_1_&quot; . #aa ):= &quot;-4.62&quot;;
				 property(&quot;AA_2_&quot; . #aa ) := &quot;0.66&quot;;
				 property(&quot;AA_3_&quot; . #aa ) := &quot;1.16&quot;;
				 property(&quot;AA_4_&quot; . #aa ) := &quot;-0.22&quot;;
				 property(&quot;AA_5_&quot; . #aa ) := &quot;0.93&quot;;
	ELSIF
		property(&quot;AA_&quot; . #aa ) = &quot;V&quot;
		THEN property(&quot;AA_1_&quot; . #aa ) := &quot;-5.87&quot;;
				 property(&quot;AA_2_&quot; . #aa ) := &quot;-0.94&quot;;
				 property(&quot;AA_3_&quot; . #aa ) := &quot;0.28&quot;;
				 property(&quot;AA_4_&quot; . #aa ) := &quot;1.10&quot;;
				 property(&quot;AA_5_&quot; . #aa ) := &quot;0.48&quot;; 
	ELSIF
		property(&quot;AA_&quot; . #aa ) = &quot;A&quot;
		THEN property(&quot;AA_1_&quot; . #aa ) := &quot;-9.11&quot;;
				 property(&quot;AA_2_&quot; . #aa ) := &quot;-1.63&quot;;
				 property(&quot;AA_3_&quot; . #aa ) := &quot;0.63&quot;;
				 property(&quot;AA_4_&quot; . #aa ) := &quot;1.04&quot;;
				 property(&quot;AA_5_&quot; . #aa ) := &quot;2.26&quot;;
	ELSIF
		property(&quot;AA_&quot; . #aa ) = &quot;F&quot;
		THEN property(&quot;AA_1_&quot; . #aa ) := &quot;0.49&quot;;
				 property(&quot;AA_2_&quot; . #aa ) := &quot;-0.94&quot;;
				 property(&quot;AA_3_&quot; . #aa ) := &quot;-0.63&quot;;
				 property(&quot;AA_4_&quot; . #aa ) := &quot;-1.27&quot;;
				 property(&quot;AA_5_&quot; . #aa ) := &quot;-0.44&quot;;
	ELSIF
		property(&quot;AA_&quot; . #aa ) = &quot;Y&quot;
		THEN property(&quot;AA_1_&quot; . #aa ) := &quot;2.08&quot;;
				 property(&quot;AA_2_&quot; . #aa ) := &quot;-0.47&quot;;
				 property(&quot;AA_3_&quot; . #aa ) := &quot;0.07&quot;;
				 property(&quot;AA_4_&quot; . #aa ) := &quot;-1.67&quot;;
				 property(&quot;AA_5_&quot; . #aa ) := &quot;-0.35&quot;; 
	ELSIF
		property(&quot;AA_&quot; . #aa ) = &quot;C&quot;
		THEN property(&quot;AA_1_&quot; . #aa ) := &quot;-7.35&quot;;
				 property(&quot;AA_2_&quot; . #aa ) := &quot;-0.86&quot;;
				 property(&quot;AA_3_&quot; . #aa ) := &quot;-0.33&quot;;
				 property(&quot;AA_4_&quot; . #aa ) := &quot;0.80&quot;;
				 property(&quot;AA_5_&quot; . #aa ) := &quot;0.98&quot;;
	ELSIF
		property(&quot;AA_&quot; . #aa ) = &quot;G&quot;
		THEN property(&quot;AA_1_&quot; . #aa ) := &quot;-10.61&quot;;
				 property(&quot;AA_2_&quot; . #aa ) := &quot;-1.21&quot;;
				 property(&quot;AA_3_&quot; . #aa ) := &quot;-0.12&quot;;
				 property(&quot;AA_4_&quot; . #aa ) := &quot;0.75&quot;;
				 property(&quot;AA_5_&quot; . #aa ) := &quot;3.25&quot;; 
	ELSIF
		property(&quot;AA_&quot; . #aa ) = &quot;P&quot;
		THEN property(&quot;AA_1_&quot; . #aa ) := &quot;-5.11&quot;;
				 property(&quot;AA_2_&quot; . #aa ) := &quot;-3.54&quot;;
				 property(&quot;AA_3_&quot; . #aa ) := &quot;-0.53&quot;;
				 property(&quot;AA_4_&quot; . #aa ) := &quot;-0.36&quot;;
				 property(&quot;AA_5_&quot; . #aa ) := &quot;-0.29&quot;; 
	ELSIF
		property(&quot;AA_&quot; . #aa ) = &quot;H&quot;
		THEN property(&quot;AA_1_&quot; . #aa ) := &quot;-1.01&quot;;
				 property(&quot;AA_2_&quot; . #aa ) := &quot;-1.31&quot;;
				 property(&quot;AA_3_&quot; . #aa ) := &quot;0.01&quot;;
				 property(&quot;AA_4_&quot; . #aa ) := &quot;-1.81&quot;;
				 property(&quot;AA_5_&quot; . #aa ) := &quot;-0.21&quot;;
	ELSIF
		property(&quot;AA_&quot; . #aa ) = &quot;T&quot;
		THEN property(&quot;AA_1_&quot; . #aa ) := &quot;-5.97&quot;;
				 property(&quot;AA_2_&quot; . #aa ) := &quot;-0.62&quot;;
				 property(&quot;AA_3_&quot; . #aa ) := &quot;1.11&quot;;
				 property(&quot;AA_4_&quot; . #aa ) := &quot;0.31&quot;;
				 property(&quot;AA_5_&quot; . #aa ) := &quot;0.95&quot;;
	ELSIF
		property(&quot;AA_&quot; . #aa ) = &quot;R&quot;
		THEN property(&quot;AA_1_&quot; . #aa ) := &quot;0.23&quot;;
				 property(&quot;AA_2_&quot; . #aa ) := &quot;3.89&quot;;
				 property(&quot;AA_3_&quot; . #aa ) := &quot;-1.16&quot;;
				 property(&quot;AA_4_&quot; . #aa ) := &quot;-0.39&quot;;
				 property(&quot;AA_5_&quot; . #aa ) := &quot;-0.06&quot;;
	ELSIF
		property(&quot;AA_&quot; . #aa ) = &quot;Q&quot;
		THEN property(&quot;AA_1_&quot; . #aa ) := &quot;-3.00&quot;;
				 property(&quot;AA_2_&quot; . #aa ) := &quot;1.72&quot;;
				 property(&quot;AA_3_&quot; . #aa ) := &quot;0.28&quot;;
				 property(&quot;AA_4_&quot; . #aa ) := &quot;-0.39&quot;;
				 property(&quot;AA_5_&quot; . #aa ) := &quot;0.33&quot;;
	ELSIF  
		property(&quot;AA_&quot; . #aa ) = &quot;W&quot;
		THEN property(&quot;AA_1_&quot; . #aa ) := &quot;5.73&quot;;
				 property(&quot;AA_2_&quot; . #aa ) := &quot;-2.67&quot;;
				 property(&quot;AA_3_&quot; . #aa ) := &quot;-0.07&quot;;
				 property(&quot;AA_4_&quot; . #aa ) := &quot;-1.96&quot;;
				 property(&quot;AA_5_&quot; . #aa ) := &quot;-0.54&quot;;
	ELSIF 
		property(&quot;AA_&quot; . #aa ) = &quot;S&quot;
		THEN property(&quot;AA_1_&quot; . #aa ) := &quot;-7.44&quot;;
				 property(&quot;AA_2_&quot; . #aa ) := &quot;-0.65&quot;;
				 property(&quot;AA_3_&quot; . #aa ) := &quot;0.68&quot;;
				 property(&quot;AA_4_&quot; . #aa ) := &quot;-0.17&quot;;
				 property(&quot;AA_5_&quot; . #aa ) := &quot;1.58&quot;;
	ELSIF 
		property(&quot;AA_&quot; . #aa ) = &quot;D&quot;
		THEN property(&quot;AA_1_&quot; . #aa ) := &quot;-4.65&quot;;
				 property(&quot;AA_2_&quot; . #aa ) := &quot;0.75&quot;;
				 property(&quot;AA_3_&quot; . #aa ) := &quot;1.39&quot;;
				 property(&quot;AA_4_&quot; . #aa ) := &quot;-0.40&quot;;
				 property(&quot;AA_5_&quot; . #aa ) := &quot;1.05&quot;;
	ELSIF 
		property(&quot;AA_&quot; . #aa ) = &quot;M&quot;
		THEN property(&quot;AA_1_&quot; . #aa ) := &quot;-4.08&quot;;
				 property(&quot;AA_2_&quot; . #aa ) := &quot;0.98&quot;;
				 property(&quot;AA_3_&quot; . #aa ) := &quot;-2.34&quot;;
				 property(&quot;AA_4_&quot; . #aa ) := &quot;1.64&quot;;
				 property(&quot;AA_5_&quot; . #aa ) := &quot;-0.79&quot;;
	END IF;


END LOOP;


for #aa in 1 .. numvalues(@seqprops)
LOOP	
IF property(&quot;AA_&quot; . #aa ) = &quot;L&quot;
		THEN property(&apos;AA_s_&apos; . #aa ) := &quot;L&quot;;
	ELSIF 
		property(&quot;AA_&quot; . #aa ) = &quot;I&quot;
		THEN property(&apos;AA_s_&apos; . #aa ) := &quot;I&quot;;	
	ELSIF
		property(&quot;AA_&quot; . #aa ) = &quot;E&quot;
		THEN property(&apos;AA_s_&apos; . #aa ) := &quot;E&quot;;	
	ELSIF
		property(&quot;AA_&quot; . #aa ) = &quot;K&quot;
		THEN property(&apos;AA_s_&apos; . #aa ) := &quot;K&quot;;	
	ELSIF
		property(&quot;AA_&quot; . #aa ) = &quot;N&quot;
		THEN property(&apos;AA_s_&apos; . #aa ) := &quot;N&quot;;	
	ELSIF
		property(&quot;AA_&quot; . #aa ) = &quot;V&quot;
		THEN property(&apos;AA_s_&apos; . #aa ) := &quot;V&quot;;	
	ELSIF
		property(&quot;AA_&quot; . #aa ) = &quot;A&quot;
		THEN property(&apos;AA_s_&apos; . #aa ) := &quot;A&quot;;	
	ELSIF
		property(&quot;AA_&quot; . #aa ) = &quot;F&quot;
		THEN property(&apos;AA_s_&apos; . #aa ) := &quot;F&quot;;	
	ELSIF
		property(&quot;AA_&quot; . #aa ) = &quot;Y&quot;
		THEN property(&apos;AA_s_&apos; . #aa ) := &quot;Y&quot;;	
	ELSIF
		property(&quot;AA_&quot; . #aa ) = &quot;C&quot;
		THEN property(&apos;AA_s_&apos; . #aa ) := &quot;C&quot;;	
	ELSIF
		property(&quot;AA_&quot; . #aa ) = &quot;G&quot;
		THEN property(&apos;AA_s_&apos; . #aa ) := &quot;G&quot;;	
	ELSIF
		property(&quot;AA_&quot; . #aa ) = &quot;P&quot;
		THEN property(&apos;AA_s_&apos; . #aa ) := &quot;P&quot;;	
	ELSIF
		property(&quot;AA_&quot; . #aa ) = &quot;H&quot;
		THEN property(&apos;AA_s_&apos; . #aa ) := &quot;H&quot;;	
	ELSIF
		property(&quot;AA_&quot; . #aa ) = &quot;T&quot;
		THEN property(&apos;AA_s_&apos; . #aa ) := &quot;T&quot;;	
	ELSIF
		property(&quot;AA_&quot; . #aa ) = &quot;R&quot;
		THEN property(&apos;AA_s_&apos; . #aa ) := &quot;R&quot;;	
	ELSIF
		property(&quot;AA_&quot; . #aa ) = &quot;Q&quot;
		THEN property(&apos;AA_s_&apos; . #aa ) := &quot;Q&quot;;	
	ELSIF  
		property(&quot;AA_&quot; . #aa ) = &quot;W&quot;
		THEN property(&apos;AA_s_&apos; . #aa ) := &quot;W&quot;;	
	ELSIF 
		property(&quot;AA_&quot; . #aa ) = &quot;S&quot;
		THEN property(&apos;AA_s_&apos; . #aa ) := &quot;S&quot;;	
	ELSIF 
		property(&quot;AA_&quot; . #aa ) = &quot;D&quot;
		THEN property(&apos;AA_s_&apos; . #aa ) := &quot;D&quot;;	
	ELSIF 
		property(&quot;AA_&quot; . #aa ) = &quot;M&quot;
		THEN property(&apos;AA_s_&apos; . #aa ) := &quot;M&quot;;	
	ELSIF 
		property(&quot;AA_&quot; . #aa ) = &quot;-&quot;
		THEN property(&apos;AA_s_&apos; . #aa ) := &quot;-&quot;;	
	END IF;
	


END LOOP;
</sci:value>
							</sci:arg>
							<sci:arg name="Initial Expression" type="ExpressionType" required="false" visibility="visible" multi="false" implbase="{0995D675-7EE2-432C-95DF-E91C14052B22}">
								<sci:help>&lt;p&gt;
This expression is executed only the first time data passes into the component.
&lt;p/&gt; 
Since there is no data available at initialization time, only expressions referencing global properties are allowed.
&lt;/p&gt;</sci:help>
							</sci:arg>
							<sci:arg name="Final Expression" type="ExpressionType" required="false" visibility="visible" multi="false" implbase="{0995D675-7EE2-432C-95DF-E91C14052B22}">
								<sci:help>&lt;p&gt;
This expression is executed only at finalization (after the last data passes out of the component).
&lt;p/&gt; 
Since there is no data available at finalization time, only expressions referencing global properties are allowed.
&lt;/p&gt;</sci:help>
							</sci:arg>
							<sci:arg name="Keep Calculated Properties" type="BoolType" required="true" visibility="visible" multi="false" implbase="{0995D675-7EE2-432C-95DF-E91C14052B22}">
								<sci:help>Adds any properties calculated in this component to a data record&apos;s property list.</sci:help>
								<sci:legalval selected="true">True</sci:legalval>
								<sci:legalval>False</sci:legalval>
							</sci:arg>
							<sci:arg name="OnGeneralError" type="StringType" required="true" visibility="hidden" multi="false">
								<sci:help>When an recoverable error occurs during processing:  
  Halt: Terminate the execution of the network
  Fail: Continue execution of the network, passing data out the Fail(red) port
  Pass: Continue execution of the network, passing data out the Pass(green) port</sci:help>
								<sci:legalval selected="true">Halt</sci:legalval>
								<sci:legalval>Fail</sci:legalval>
								<sci:legalval>Pass</sci:legalval>
							</sci:arg>
							<sci:arg name="OnDataTypeError" type="StringType" required="true" visibility="hidden" multi="false">
								<sci:help>When an expected data type is not found during processing:  
  Halt: Terminate the execution of the network
  Fail: Continue execution of the network, passing data out the Fail(red) port
  Pass: Continue execution of the network, passing data out the Pass(green) port</sci:help>
								<sci:legalval selected="true">Halt</sci:legalval>
								<sci:legalval>Fail</sci:legalval>
								<sci:legalval>Pass</sci:legalval>
							</sci:arg>
							<sci:arg name="ComponentAttributes" type="StringType" required="false" visibility="hidden" multi="true">
								<sci:help>Component Attributes</sci:help>
								<sci:legalval selected="true">ComponentTakesInput</sci:legalval>
								<sci:legalval selected="true">ComponentReturnsPass</sci:legalval>
								<sci:legalval>ComponentReturnsFail</sci:legalval>
								<sci:legalval>ComponentRunsLocal</sci:legalval>
							</sci:arg>
							<sci:arg name="Do Screen" type="BoolType" required="false" visibility="nevershow" multi="false" implbase="{0995D675-7EE2-432C-95DF-E91C14052B22}">
								<sci:help>When TRUE, controls which exit port is used for
each data record by evaluating the final expression
(or only one) listed in the &quot;Expression&quot; parameter.
   -Pass (green) port when expression true
   -Fail (red) port when expression false</sci:help>
								<sci:legalval>True</sci:legalval>
								<sci:legalval selected="true">False</sci:legalval>
							</sci:arg>
							<sci:arg name="ExpressionVersion" type="LongType" required="false" visibility="nevershow" multi="false" implbase="{0995D675-7EE2-432C-95DF-E91C14052B22}">
								<sci:help>Version of expression parser to use.</sci:help>
								<sci:value>2</sci:value>
							</sci:arg>
							<sci:arg name="ComponentComment" type="StringType" required="false" visibility="nevershow" multi="false">
								<sci:help>Comment</sci:help>
								<sci:value>Processes commands expressed in PilotScript syntax to apply rapid
manipulations to data record properties. In this way, the component may be
customized to build a new, specialized data manipulation component.</sci:value>
							</sci:arg>
							<sci:arg name="Registrant" type="StringType" required="false" visibility="nevershow" multi="false">
								<sci:help>The user who registered this component.</sci:help>
								<sci:value>scitegic/core</sci:value>
							</sci:arg>
							<sci:arg name="RegistrationDate" type="StringType" required="false" visibility="nevershow" multi="false">
								<sci:help>The date this component was registered.</sci:help>
								<sci:value>Mon Apr 23 12:20:45 2007</sci:value>
							</sci:arg>
							<sci:arg name="ComponentUsage" type="StringType" required="false" visibility="nevershow" multi="false">
								<sci:help>Component Usage</sci:help>
								<sci:value>The &apos;Expression&apos;  is evaluated for each data record, and may alter and manipulate the properties of the data objects. The &apos;Initial expression&apos; is evaluated the first time data passes into the component and is typically used for initializing global variables. See the online documentation for full details of PilotScript expression syntax.

Input             - Data records
Output Pass  - All Data records</sci:value>
							</sci:arg>
							<sci:arg name="ComponentDisplayName" type="StringType" required="false" visibility="nevershow" multi="false">
								<sci:help>Display Name</sci:help>
								<sci:value>Translate to T-scale Integer</sci:value>
							</sci:arg>
							<sci:arg name="DerivedFrom" type="StringType" required="false" visibility="nevershow" multi="false">
								<sci:help>The component this component is based upon.</sci:help>
								<sci:value>Custom Manipulator (PilotScript)</sci:value>
							</sci:arg>
							<sci:arg name="ComponentRunTimeID" type="StringType" required="false" visibility="nevershow" multi="false">
								<sci:help>Component RunTimeID</sci:help>
								<sci:value>0:0:20:1</sci:value>
							</sci:arg>
							<sci:arg name="CustomErrorText" type="StringType" required="false" visibility="nevershow" multi="false">
								<sci:help>Custom Error Message</sci:help>
							</sci:arg>
							<sci:arg name="ComponentIcon" type="StringType" required="true" visibility="nevershow" multi="false">
								<sci:help>Component Icon</sci:help>
								<sci:value>EXPRESSIONNODE</sci:value>
							</sci:arg>
							<sci:arg name="ComponentDisabled" type="LongType" required="false" visibility="nevershow" multi="false">
								<sci:help>Disabled</sci:help>
								<sci:value>0</sci:value>
							</sci:arg>
							<sci:arg name="ComponentGUID" type="StringType" required="false" visibility="nevershow" multi="false">
								<sci:help>GUID</sci:help>
								<sci:value>{0995D675-7EE2-432C-95DF-E91C14052B22}</sci:value>
							</sci:arg>
							<sci:arg name="ComponentPoint" type="StringType" required="false" visibility="nevershow" multi="false">
								<sci:help>Component Point</sci:help>
								<sci:value>363 -50</sci:value>
							</sci:arg>
							<sci:arg name="ComponentHelp" type="StringType" required="false" visibility="nevershow" multi="true">
								<sci:help>Fancy Help</sci:help>
								<sci:value>100</sci:value>
								<sci:value>Applies a PilotScript expression to each data record
</sci:value>
								<sci:value>&lt;p&gt;PilotScript is the native scripting language in Pipeline Pilot.  It is based on PL/SQL and allows you to query or alter the properties on data records.  For example, the expression:

&lt;blockquote&gt;
&lt;code&gt;A := 10;&lt;/code&gt;
&lt;/blockquote&gt;
creates a property named &quot;A&quot; and sets the value to &quot;10&quot;.&lt;/p&gt;

&lt;p&gt;For each incoming data record the PilotScript statements in &lt;i&gt;Expression&lt;/i&gt; are evaluated.&lt;/p&gt;

&lt;p&gt;&lt;b&gt;Notes:&lt;/b&gt;
&lt;ul&gt;
&lt;li&gt;To initialize global variables such as counters, use &lt;i&gt;Initial Expression&lt;/i&gt;.&lt;/li&gt; 
&lt;li&gt;To clean up global variables or calculate final results use &lt;i&gt;Final Expression&lt;/i&gt;.&lt;/li&gt;
&lt;li&gt;Parameters on Custom Manipulators do not become global variables that can be accessed via &lt;i&gt;@ParameterName&lt;/i&gt; syntax and can only be accessed by token substitution via &lt;i&gt;$(ParameterName)&lt;/i&gt; syntax.&lt;/li&gt;
&lt;/ul&gt;

&lt;p&gt;&lt;b&gt;See Also:&lt;/b&gt;&lt;/p&gt;
&lt;ul&gt;
&lt;li&gt;For more information on PilotScript, see &lt;a href=&quot;javascript:DoLink(&apos;scihelpdocs/user/pscript/pscript_overview.htm&apos;)&quot;&gt;PilotScript Overview&lt;/a&gt;.&lt;/li&gt;
&lt;li&gt;To use PilotScript to filter data records use &lt;a href=&quot;javascript:DoLink(&apos;{DD58ECD1-516F-48FE-A5DB-8328AED680F2}&apos;)&quot;&gt;Custom Filter (PilotScript)&lt;/a&gt;.&lt;/li&gt;
&lt;/ul&gt;

</sci:value>
								<sci:value>Generic</sci:value>
								<sci:value/>
								<sci:value>Generic</sci:value>
								<sci:value/>
								<sci:value>None</sci:value>
								<sci:value/>
							</sci:arg>
							<sci:arg name="RegistrationVersion" type="StringType" required="false" visibility="nevershow" multi="false">
								<sci:help>The server version when this component was registered</sci:help>
								<sci:value>6.1.0.17</sci:value>
							</sci:arg>
							<sci:arg name="Component Sticky Notes" type="StringType" required="false" visibility="nevershow" multi="false">
								<sci:help>Component Sticky Notes</sci:help>
							</sci:arg>
							<sci:arg name="Component Path" type="StringType" required="false" visibility="nevershow" multi="false">
								<sci:help>Location of the component in the database</sci:help>
								<sci:value>Components\Generic\Manipulators\Custom Manipulator (PilotScript)</sci:value>
							</sci:arg>
							<sci:arg name="ComponentLocalID" type="LongType" required="false" visibility="nevershow" multi="false">
								<sci:help>Local Component Identifier</sci:help>
								<sci:value>1</sci:value>
							</sci:arg>
						</sci:component>
					</sci:data>
					<sci:data object="SciTegic.EvaluateExpression.1">
						<sci:component name="Custom Manipulator (PilotScript)" version="2">
							<sci:arg name="Expression" type="ExpressionType" required="true" visibility="visible" multi="false" expanded="true" implbase="{0995D675-7EE2-432C-95DF-E91C14052B22}">
								<sci:help>Expression (or list of expressions separated by semi-colons) to evaluate.</sci:help>
								<sci:member>Initial Expression</sci:member>
								<sci:member>Final Expression</sci:member>
								<sci:member>Keep Calculated Properties</sci:member>
								<sci:value>
for #aa in 1 .. numvalues(@seqprops)
	LOOP
	Append (Amino_acid_sequence, property(&apos;AA_s_&apos; . #aa));
	Append (Amino_acid_number, #aa);
	Remove (&apos;AA_s_&apos; . #aa);
	Append (T1, property(&apos;AA_1_&apos; . #aa));
	Remove (&apos;AA_1_&apos; . #aa);
	Append (T2, property(&apos;AA_2_&apos; . #aa));
	Remove (&apos;AA_2_&apos; . #aa);
	Append (T3, property(&apos;AA_3_&apos; . #aa));
	Remove (&apos;AA_3_&apos; . #aa);
	Append (T4, property(&apos;AA_4_&apos; . #aa));
	Remove (&apos;AA_4_&apos; . #aa);
	Append (T5, property(&apos;AA_5_&apos; . #aa));
	Remove (&apos;AA_5_&apos; . #aa);
	Remove (&apos;AA_&apos; . #aa);
END LOOP;

/*
for #aa in 1 .. numvalues(@seqprops)
	LOOP
	
END LOOP;*/
	</sci:value>
							</sci:arg>
							<sci:arg name="Initial Expression" type="ExpressionType" required="false" visibility="visible" multi="false" implbase="{0995D675-7EE2-432C-95DF-E91C14052B22}">
								<sci:help>&lt;p&gt;
This expression is executed only the first time data passes into the component.
&lt;p/&gt; 
Since there is no data available at initialization time, only expressions referencing global properties are allowed.
&lt;/p&gt;</sci:help>
							</sci:arg>
							<sci:arg name="Final Expression" type="ExpressionType" required="false" visibility="visible" multi="false" implbase="{0995D675-7EE2-432C-95DF-E91C14052B22}">
								<sci:help>&lt;p&gt;
This expression is executed only at finalization (after the last data passes out of the component).
&lt;p/&gt; 
Since there is no data available at finalization time, only expressions referencing global properties are allowed.
&lt;/p&gt;</sci:help>
							</sci:arg>
							<sci:arg name="Keep Calculated Properties" type="BoolType" required="true" visibility="visible" multi="false" implbase="{0995D675-7EE2-432C-95DF-E91C14052B22}">
								<sci:help>Adds any properties calculated in this component to a data record&apos;s property list.</sci:help>
								<sci:legalval selected="true">True</sci:legalval>
								<sci:legalval>False</sci:legalval>
							</sci:arg>
							<sci:arg name="OnGeneralError" type="StringType" required="true" visibility="hidden" multi="false">
								<sci:help>When an recoverable error occurs during processing:  
  Halt: Terminate the execution of the network
  Fail: Continue execution of the network, passing data out the Fail(red) port
  Pass: Continue execution of the network, passing data out the Pass(green) port</sci:help>
								<sci:legalval selected="true">Halt</sci:legalval>
								<sci:legalval>Fail</sci:legalval>
								<sci:legalval>Pass</sci:legalval>
							</sci:arg>
							<sci:arg name="OnDataTypeError" type="StringType" required="true" visibility="hidden" multi="false">
								<sci:help>When an expected data type is not found during processing:  
  Halt: Terminate the execution of the network
  Fail: Continue execution of the network, passing data out the Fail(red) port
  Pass: Continue execution of the network, passing data out the Pass(green) port</sci:help>
								<sci:legalval selected="true">Halt</sci:legalval>
								<sci:legalval>Fail</sci:legalval>
								<sci:legalval>Pass</sci:legalval>
							</sci:arg>
							<sci:arg name="ComponentAttributes" type="StringType" required="false" visibility="hidden" multi="true">
								<sci:help>Component Attributes</sci:help>
								<sci:legalval selected="true">ComponentTakesInput</sci:legalval>
								<sci:legalval selected="true">ComponentReturnsPass</sci:legalval>
								<sci:legalval>ComponentReturnsFail</sci:legalval>
								<sci:legalval>ComponentRunsLocal</sci:legalval>
							</sci:arg>
							<sci:arg name="Do Screen" type="BoolType" required="false" visibility="nevershow" multi="false" implbase="{0995D675-7EE2-432C-95DF-E91C14052B22}">
								<sci:help>When TRUE, controls which exit port is used for
each data record by evaluating the final expression
(or only one) listed in the &quot;Expression&quot; parameter.
   -Pass (green) port when expression true
   -Fail (red) port when expression false</sci:help>
								<sci:legalval>True</sci:legalval>
								<sci:legalval selected="true">False</sci:legalval>
							</sci:arg>
							<sci:arg name="ExpressionVersion" type="LongType" required="false" visibility="nevershow" multi="false" implbase="{0995D675-7EE2-432C-95DF-E91C14052B22}">
								<sci:help>Version of expression parser to use.</sci:help>
								<sci:value>2</sci:value>
							</sci:arg>
							<sci:arg name="ComponentComment" type="StringType" required="false" visibility="nevershow" multi="false">
								<sci:help>Comment</sci:help>
								<sci:value>Processes commands expressed in PilotScript syntax to apply rapid
[truncated: 676,906 more chars]
